# Supplementary material for: Transmembrane capability of DNA origami sheet enhanced by 3D configurational changes
Source: iScience. 2023 Feb 15;26(3):106208. doi: 10.1016/j.isci.2023.106208 (PMC9982283; doi:10.1016/j.isci.2023.106208)
Supplement: Data S1. Raw data in the main text, related to Figures 2, 3, 4, and 5 [file mmc2.xlsx]

## Sheet: Figure 2
Figure 2A					Figure 2B					Figure 2E
	DOS	DTU	DTE			DOS	DTU	DTE			DOS	DTU	DTE
0	3.2	1.98413	3.57143		0	2.03924	2.44767	2.95623		0	0.09	0.07	0.086667
0.0096	3.6	0.396825	3.1746		0.0096	6.7994	7.80564	9.71187		0.003334	0.09999	0.08667	0.093333
0.0096	3.6	0.793651	3.1746		0.0096	10.5209	10.522	12.3022		0.006666	0.11997	0.12	0.097768
0.0192	3.2	1.5873	3.57143		0.0192	11.8017	11.9489	13.0691		0.01	0.13996	0.17111	0.124363
0.0288	3.6	1.19048	3.1746		0.0288	12.3722	12.3492	13.4374		0.013334	0.16991	0.22333	0.163215
0.0384	3.6	1.5873	3.57143		0.0384	12.9006	12.3994	13.9602		0.016666	0.22978	0.26667	0.214234
0.048	4	1.5873	3.57143		0.048	13.1608	12.3762	14.5105		0.02	0.26982	0.29778	0.262029
0.0576	3.6	1.5873	3.57143		0.0576	13.4726	12.8404	14.8261		0.023334	0.27995	0.30222	0.292101
0.0672	3.6	1.19048	3.96825		0.0672	13.7654	13.1214	14.5742		0.026666	0.28	0.29333	0.30881
0.0768	3.6	0.793651	3.57143		0.0768	13.9811	13.3828	14.6132		0.03	0.28	0.28333	0.304534
0.0864	3.2	1.98413	3.57143		0.0864	14.0951	14.1999	14.6389		0.033334	0.27007	0.27111	0.289013
0.096	3.6	1.5873	3.57143		0.096	14.6106	14.8709	14.7891		0.036666	0.26008	0.25556	0.283333
0.1056	4	1.98413	3.96825		0.1056	15.0635	15.0271	14.8079		0.04	0.25009	0.24778	0.283333
0.1152	3.2	1.19048	3.96825		0.1152	15.6566	15.2209	14.8616		0.043334	0.2401	0.24667	0.283333
0.1248	3.2	1.5873	3.57143		0.1248	15.7435	15.055	15.0084		0.046666	0.24	0.24667	0.287708
0.1344	4	1.5873	3.96825		0.1344	15.4632	15.1932	15.0614		0.05	0.26967	0.24667	0.276889
0.144	3.2	2.38095	3.1746		0.144	15.5059	15.8543	15.1475		0.053334	0.28976	0.24667	0.265635
0.1536	3.6	1.98413	3.57143		0.1536	15.4511	15.8665	15.0307		0.056666	0.29	0.24222	0.267694
0.1632	3.2	1.5873	3.1746		0.1632	15.5904	16.0224	14.8384		0.06	0.28013	0.23778	0.276533
0.1728	3.2	2.38095	3.57143		0.1728	16.2678	15.9911	14.5634		0.063334	0.27014	0.23	0.28
0.1824	3.6	1.5873	3.96825		0.1824	17.2092	15.5681	14.9455		0.066666	0.27	0.22889	0.275655
0.192	3.2	1.5873	3.57143		0.192	17.8329	15.68	15.4663		0.07	0.26015	0.23	0.273333
0.2016	3.6	1.98413	3.57143		0.2016	17.9496	15.7704	15.2318		0.073334	0.26	0.23444	0.273333
0.2112	2.8	1.5873	3.57143		0.2112	18.255	16.2021	14.8848		0.076666	0.28949	0.23889	0.279829
0.2208	3.2	1.5873	3.96825		0.2208	18.4162	16.6803	14.6972		0.08	0.31947	0.23556	0.285496
0.2304	3.6	1.98413	3.1746		0.2304	18.8104	16.8923	14.6735		0.083334	0.31018	0.24	0.278025
0.24	3.6	2.38095	3.57143		0.24	18.818	17.2344	15.0076		0.086666	0.28058	0.24333	0.264702
0.2496	3.6	1.98413	3.96825		0.2496	18.2815	17.3946	15.3864		0.09	0.2702	0.24778	0.266466
0.2592	2.8	1.98413	3.57143		0.2592	17.927	16.755	15.1493		0.093334	0.26021	0.25	0.276459
0.2688	4	1.5873	3.1746		0.2688	17.8677	16.7718	14.7703		0.096666	0.26979	0.24778	0.27785
0.2784	3.2	1.5873	3.96825		0.2784	18.1732	16.5302	15.2501		0.1	0.27	0.24667	0.274519
0.288	4	1.98413	3.57143		0.288	18.3214	16.5093	15.4484		0.103334	0.27	0.24667	0.271188
0.2976	3.6	1.98413	3.96825		0.2976	18.2765	16.3503	15.2788		0.106666	0.26024	0.24889	0.272143
0.3072	4	1.5873	3.96825		0.3072	17.7255	16.5285	15.0405		0.11	0.26	0.25	0.273333
0.3168	4	1.19048	3.57143		0.3168	17.9345	16.6729	15.1687		0.113334	0.25025	0.25222	0.273333
0.3264	3.6	1.5873	3.96825		0.3264	18.3992	16.773	15.1263		0.116666	0.25974	0.25556	0.27974
0.336	3.2	1.5873	3.96825		0.336	18.4511	16.655	15.2042		0.12	0.26	0.26111	0.283333
0.3456	4	1.98413	3.57143		0.3456	18.5895	16.3625	15.1275		0.123334	0.25027	0.26333	0.281203
0.3552	3.6	1.19048	3.96825		0.3552	18.5105	16.7854	15.165		0.126666	0.25	0.25889	0.273615
0.3648	2.8	1.5873	3.57143		0.3648	18.1759	17.0674	15.197		0.13	0.24029	0.25444	0.263623
0.3744	3.6	1.5873	3.96825		0.3744	18.2004	17.5181	15.0352		0.133334	0.24	0.25111	0.26
0.384	4	1.5873	3.96825		0.384	18.1801	17.4571	15.0468		0.136666	0.24	0.25	0.266362
0.3936	3.6	1.5873	3.1746		0.3936	18.1362	17.141	15.0199		0.14	0.24	0.25	0.276355
0.4032	3.2	1.19048	3.57143		0.4032	18.0393	17.1533	15.1183		0.143334	0.24	0.25667	0.273653
0.4128	3.2	2.38095	3.57143		0.4128	17.8237	17.4776	15.2987		0.146666	0.24	0.26222	0.261547
0.4224	2.8	1.98413	3.57143		0.4224	17.5327	17.9203	15.3575		0.15	0.24	0.26111	0.258778
0.432	3.6	1.5873	3.96825		0.432	17.5014	17.6326	15.1706		0.153334	0.24	0.26222	0.264217
0.4416	3.2	1.98413	3.96825		0.4416	17.5532	17.7572	15.3296		0.156666	0.24	0.25667	0.262455
0.4512	3.6	1.98413	3.57143		0.4512	17.8664	18.1345	15.6261		0.16	0.24965	0.25333	0.26
0.4608	2.8	1.98413	3.57143		0.4608	17.9007	18.0438	15.5756		0.163334	0.25	0.25556	0.262101
0.4704	3.6	1.5873	3.57143		0.4704	17.8654	18.1422	15.5336		0.166666	0.25963	0.26111	0.26753
0.48	2.8	1.98413	3.96825		0.48	17.8184	17.9267	15.3502		0.17	0.26	0.26333	0.267904
0.4896	2.8	0.793651	3.96825		0.4896	17.5141	18.184	15.3859		0.173334	0.26962	0.26111	0.260386
0.4992	4	1.5873	3.96825		0.4992	17.4998	17.937	15.5575		0.176666	0.26039	0.26	0.256667
0.5088	3.2	1.98413	3.57143		0.5088	17.3126	17.4872	15.4195		0.18	0.26	0.26667	0.258755
0.5184	3.6	1.98413	3.57143		0.5184	16.8788	17.0609	15.3626		0.183334	0.26959	0.27222	0.266258
0.528	2.8	1.98413	3.57143		0.528	16.7576	17.6421	15.3484		0.186666	0.27	0.27333	0.276251
0.5376	3.6	1.19048	3.96825		0.5376	17.1896	17.9496	15.4285		0.19	0.27	0.27778	0.28
0.5472	3.2	1.5873	3.96825		0.5472	17.0313	18.1884	15.4419		0.193334	0.27	0.28	0.28
0.5568	3.2	1.5873	3.96825		0.5568	16.7967	17.9585	15.4053		0.196666	0.27	0.27778	0.275848
0.5664	3.6	1.5873	3.96825		0.5664	16.8435	17.6992	15.192		0.2	0.27956	0.27667	0.273333
0.576	3.2	1.98413	3.96825		0.576	16.8786	17.701	15.0044		0.203334	0.27045	0.27222	0.277476
0.5856	3.6	1.5873	3.96825		0.5856	17.0762	17.3804	15.5665		0.206666	0.27	0.27222	0.282069
0.5952	3.6	2.38095	3.96825		0.5952	17.0533	17.3382	15.449		0.21	0.26046	0.28	0.281267
0.6048	3.6	1.98413	3.57143		0.6048	16.8986	16.7081	15.8061		0.213334	0.26953	0.29444	0.28
0.6144	3.6	1.5873	3.96825		0.6144	16.8668	16.3084	16.2104		0.216666	0.28904	0.28889	0.28
0.624	3.6	2.38095	3.96825		0.624	17.1846	16.0275	15.6545		0.22	0.30903	0.27444	0.28
0.6336	4	1.98413	3.57143		0.6336	17.4816	15.7032	15.2854		0.223334	0.30049	0.27	0.275887
0.6432	3.6	2.38095	3.57143		0.6432	17.4774	15.9125	15.1656		0.226666	0.2905	0.27444	0.273333
0.6528	2	1.98413	3.96825		0.6528	17.3031	16.1026	15.0935		0.23	0.28051	0.28556	0.277436
0.6624	4	1.98413	3.57143		0.6624	17.5324	16.6676	15.2784		0.233334	0.27052	0.29667	0.284098
0.672	3.2	2.38095	3.57143		0.672	17.2269	16.6318	15.3046		0.236666	0.27948	0.29333	0.282574
0.6816	3.2	1.98413	3.96825		0.6816	17.1765	16.5063	15.0889		0.24	0.28947	0.29	0.28
0.6912	4	1.5873	3.96825		0.6912	16.8867	16.933	14.9556		0.243334	0.29	0.29	0.288166
0.7008	3.2	1.98413	3.1746		0.7008	16.9607	16.8188	15.1535		0.246666	0.29	0.29222	0.293333
0.7104	3.2	1.98413	3.96825		0.7104	17.2631	16.9717	15.5566		0.25	0.29945	0.29333	0.291297
0.72	3.2	1.5873	3.57143		0.72	17.5985	16.9987	15.3517		0.253334	0.30944	0.29111	0.281863
0.7296	3.6	1.5873	3.57143		0.7296	18.0814	17.1494	15.703		0.256666	0.31	0.29	0.282762
0.7392	4	1.98413	3.57143		0.7392	18.567	17.4485	15.6333		0.26	0.31	0.29	0.294783
0.7488	3.6	1.98413	3.96825		0.7488	18.3741	17.1966	15.7704		0.263334	0.32883	0.28778	0.3
0.7584	3.2	2.38095	3.57143		0.7584	18.2391	16.9945	15.815		0.266666	0.33941	0.28667	0.295951
0.768	4	1.98413	3.96825		0.768	17.9357	16.8882	15.7379		0.27	0.3494	0.29556	0.30142
0.7776	3.2	2.38095	3.57143		0.7776	18.0427	16.9848	15.675		0.273334	0.35	0.30667	0.312725
0.7872	3.6	1.5873	3.96825		0.7872	17.9689	16.7292	15.6296		0.276666	0.35939	0.30333	0.31465
0.7968	4	1.5873	3.96825		0.7968	17.8488	16.6612	15.3005		0.28	0.36938	0.29778	0.315348
0.8064	4	2.38095	3.96825		0.8064	17.7857	16.8315	15.1998		0.283334	0.36063	0.30556	0.318679
0.816	3.2	1.98413	3.57143		0.816	17.5787	16.7187	15.0594		0.286666	0.34127	0.32556	0.322009
0.8256	3.6	1.5873	3.57143		0.8256	16.9878	16.6391	15.1335		0.29	0.34	0.33111	0.323333
0.8352	3.6	1.98413	3.96825		0.8352	16.4864	16.5115	15.2118		0.293334	0.34935	0.33	0.327342
0.8448	3.6	1.98413	3.96825		0.8448	16.6273	16.8188	15.3465		0.296666	0.35934	0.34333	0.33
0.8544	3.2	1.98413	3.96825		0.8544	16.8307	17.0578	15.3258		0.3	0.36	0.35889	0.335998
0.864	3.6	1.98413	3.96825		0.864	16.7112	16.9016	15.857		0.303334	0.35067	0.36778	0.347988
0.8736	3.6	1.98413	3.57143		0.8736	16.5279	16.3018	15.7742		0.306666	0.35	0.37	0.359317
0.8832	2.8	1.5873	3.57143		0.8832	16.5216	16.2649	15.5592		0.31	0.35	0.36556	0.367318
0.8928	2.4	1.5873	3.57143		0.8928	16.691	16.626	15.7714		0.313334	0.35931	0.36333	0.366021
0.9024	3.2	1.98413	3.96825		0.9024	16.692	17.2012	15.3787		0.316666	0.36	0.36111	0.357372
0.912	3.2	1.5873	3.96825		0.912	16.9632	17.5061	15.4176		0.32	0.35071	0.36444	0.347379
0.9216	3.6	1.19048	3.96825		0.9216	17.0872	17.2938	15.8016		0.323334	0.35	0.36444	0.341351
0.9312	3.2	1.5873	3.96825		0.9312	16.8689	17.057	15.8143		0.326666	0.34072	0.36556	0.34198
0.9408	2.4	1.5873	3.57143		0.9408	16.6719	16.7127	15.5082		0.33	0.34	0.37111	0.343333
0.9504	4	1.98413	3.96825		0.9504	16.8068	16.7248	15.4366		0.333334	0.34	0.37778	0.343333
0.96	3.6	2.38095	3.96825		0.96	17.1107	16.6911	15.4292		0.336666	0.34926	0.37778	0.341361
0.9696	2.8	1.5873	3.57143		0.9696	16.9769	16.9304	15.5089		0.34	0.35	0.37222	0.33803
0.9792	3.6	1.98413	3.57143		0.9792	16.3445	17.1485	15.9988		0.343334	0.35924	0.37	0.338634
0.9888	4	1.98413	3.96825		0.9888	16.2784	17.1812	16.1978		0.346666	0.36	0.36556	0.347859
0.9984	3.6	1.98413	3.96825		0.9984	16.6424	16.7445	15.7988		0.35	0.36	0.35889	0.351371
1.008	3.6	1.98413	3.57143		1.008	16.8996	16.7949	15.4755		0.353334	0.36	0.35	0.34412
1.0176	3.2	1.98413	3.1746		1.0176	16.8994	16.9291	15.3355		0.356666	0.35079	0.34222	0.334128
1.0272	4	1.98413	3.96825		1.0272	16.6623	16.8471	15.5924		0.36	0.35	0.33778	0.33
1.0368	3.2	1.5873	3.96825		1.0368	16.7023	16.5892	15.2927		0.363334	0.35	0.34333	0.335857
1.0464	2.4	1.5873	3.57143		1.0464	16.9473	16.5915	15.1432		0.366666	0.35919	0.34889	0.3478
1.056	3.6	1.19048	3.96825		1.056	17.4232	16.9467	15.5268		0.37	0.36	0.35	0.351386
1.0656	2.8	1.5873	3.57143		1.0656	17.702	17.3862	15.7187		0.373334	0.36	0.34556	0.344165
1.0752	3.6	1.5873	3.57143		1.0752	18.0558	17.316	15.7095		0.376666	0.36917	0.34111	0.34
1.0848	3.6	1.19048	3.57143		1.0848	18.0389	16.876	15.8988		0.38	0.37	0.34	0.34
1.0944	3.6	1.19048	3.57143		1.0944	17.9431	17.1681	15.6857		0.383334	0.36085	0.34	0.34
1.104	2.8	1.98413	3.96825		1.104	18.2939	17.7293	15.5364		0.386666	0.35086	0.34	0.34
1.1136	3.6	2.38095	3.96825		1.1136	18.4307	17.9089	15.7921		0.39	0.35	0.34	0.34
1.1232	3.2	1.98413	3.1746		1.1232	18.4215	18.0008	15.8141		0.393334	0.35	0.34	0.34
1.1328	2.8	1.5873	3.1746		1.1328	18.6177	17.7826	15.7261		0.396666	0.35912	0.34	0.338072
1.1424	3.6	1.98413	3.57143		1.1424	18.3393	17.8398	15.6889		0.4	0.36	0.34444	0.340517
1.152	3.6	1.98413	3.96825		1.152	17.9647	17.8894	15.4951		0.403334	0.36	0.34444	0.343333
1.1616	2.4	1.5873	3.57143		1.1616	17.7962	17.8826	15.4032		0.406666	0.36	0.33889	0.349094
1.1712	3.6	1.5873	3.57143		1.1712	17.5044	17.848	15.0869		0.41	0.36	0.34333	0.362923
1.1808	3.2	1.5873	3.96825		1.1808	17.2708	17.8385	15.138		0.413334	0.36909	0.34889	0.377661
1.1904	3.2	1.5873	3.57143		1.1904	17.2739	17.7677	15.6071		0.416666	0.37	0.35	0.375682
1.2	2.8	1.98413	3.57143		1.2	17.0433	18.2145	15.8398		0.42	0.37	0.35	0.362358
1.2096	3.2	1.98413	3.96825		1.2096	16.8111	18.1006	15.7287		0.423334	0.37906	0.35444	0.36239
1.2192	3.6	1.98413	3.96825		1.2192	16.7439	17.9546	15.6059		0.426666	0.38	0.35667	0.372383
1.2288	3.6	1.5873	3.57143		1.2288	17.1913	17.4533	15.3082		0.43	0.37095	0.35889	0.372861
1.2384	3.2	1.98413	3.57143		1.2384	17.1804	17.5062	15.606		0.433334	0.37	0.36222	0.368099
1.248	3.2	2.38095	3.96825		1.248	16.951	17.5352	15.4734		0.436666	0.37903	0.36333	0.372361
1.2576	3.6	1.98413	3.57143		1.2576	16.7803	17.8048	15.5011		0.44	0.38903	0.36333	0.384249
1.2672	3.6	1.5873	3.96825		1.2672	16.7751	17.5423	15.2259		0.443334	0.39902	0.36778	0.395679
1.2768	3.6	1.98413	3.96825		1.2768	16.8245	17.7348	15.5169		0.446666	0.4	0.37	0.401891
1.2864	4	1.5873	3.1746		1.2864	16.64	18.1601	15.2787		0.45	0.4	0.37	0.408998
1.296	2.4	1.98413	3.96825		1.296	17.2351	18.0814	15.1889		0.453334	0.409	0.36556	0.413333
1.3056	3.6	1.98413	3.96825		1.3056	17.4123	17.9663	15.1603		0.456666	0.41899	0.36778	0.4171
1.3152	3.6	1.5873	3.96825		1.3152	17.4441	17.9361	15.3644		0.46	0.42898	0.37667	0.42
1.3248	3.2	1.5873	3.57143		1.3248	17.4513	17.9675	15.5563		0.463334	0.44795	0.38667	0.431269
1.3344	4	1.5873	3.57143		1.3344	17.5849	17.8714	15.3718		0.466666	0.48587	0.39667	0.451255
1.344	3.6	1.5873	3.96825		1.344	17.586	18.219	15.0486		0.47	0.5348	0.40667	0.46562
1.3536	4	1.5873	3.1746		1.3536	17.7192	18.764	15.4665		0.473334	0.59372	0.41	0.477483
1.3632	4	1.19048	3.96825		1.3632	17.4494	19.2795	15.5768		0.476666	0.67156	0.40111	0.488938
1.3728	3.6	1.98413	3.96825		1.3728	17.3663	19.4743	15.2863		0.48	0.77832	0.39222	0.498931
1.3824	3.6	1.19048	3.57143		1.3824	17.0685	19.0477	15.328		0.483334	0.92396	0.40333	0.514514
1.392	3.2	1.5873	3.57143		1.392	17.3532	18.556	15.473		0.486666	1.10954	0.42778	0.538221
1.4016	2.8	1.5873	3.57143		1.4016	17.7091	18.3398	15.6179		0.49	1.30832	0.44333	0.555575
1.4112	3.6	1.19048	3.57143		1.4112	17.4396	18.1652	15.5643		0.493334	1.52599	0.45778	0.571136
1.4208	3.2	1.19048	3.96825		1.4208	17.2648	18.1531	15.386		0.496666	1.73692	0.47	0.598535
1.4304	4	1.5873	3.96825		1.4304	17.1986	18.609	15.3382		0.5	1.92898	0.48222	0.629993
1.44	3.6	1.5873	3.57143		1.44	17.2226	19.0125	15.6213		0.503334	2.06552	0.49556	0.648879
1.4496	3.2	1.5873	3.96825		1.4496	17.6059	19.4597	15.6957		0.506666	2.15103	0.52	0.658872
1.4592	4	1.5873	3.96825		1.4592	17.5707	19.4191	15.5499		0.51	2.18661	0.55222	0.676239
1.4688	3.6	1.5873	3.96825		1.4688	17.304	19.2687	15.2884		0.513334	2.15454	0.59444	0.701396
1.4784	2.8	1.5873	3.96825		1.4784	17.104	19.0377	15.5052		0.516666	2.06143	0.63889	0.713333
1.488	4	1.5873	3.57143		1.488	17.273	19.3032	15.33		0.52	1.90841	0.68444	0.717006
1.4976	4	1.19048	3.96825		1.4976	17.3257	19.0536	15.3996		0.523334	1.73968	0.72889	0.742004
1.5072	3.2	1.98413	3.96825		1.5072	17.3833	18.8084	15.5763		0.526666	1.56981	0.77889	0.787468
1.5168	3.6	1.5873	3.57143		1.5168	17.2572	18.6346	15.3425		0.53	1.4529	0.83667	0.830116
1.5264	3.2	1.5873	3.57143		1.5264	17.4694	18.1922	14.9852		0.533334	1.37826	0.89667	0.868582
1.536	3.2	1.19048	3.57143		1.536	17.7718	17.8517	15.1487		0.536666	1.31712	0.94333	0.914024
1.5456	4	1.5873	3.57143		1.5456	17.4866	18.1364	15.1848		0.54	1.28358	0.98333	0.95488
1.5552	4	0.793651	3.57143		1.5552	17.3757	18.4778	15.1881		0.543334	1.2624	1.02556	0.975457
1.5648	3.6	1.19048	3.96825		1.5648	17.228	18.3662	15.1972		0.546666	1.26	1.07111	0.983633
1.5744	4	1.19048	3.57143		1.5744	16.9264	18.2831	15.0506		0.55	1.25122	1.11778	0.999364
1.584	3.6	1.5873	3.57143		1.584	16.7197	18.6295	15.2663		0.553334	1.25878	1.16444	1.02449
1.5936	3.2	0.793651	3.96825		1.5936	16.8877	18.4005	15.2514		0.556666	1.27754	1.21333	1.04848
1.6032	3.2	1.19048	3.57143		1.6032	17.2166	18.7277	15.0026		0.56	1.29752	1.25889	1.06361
1.6128	3.2	1.98413	3.57143		1.6128	17.2475	18.3472	15.1823		0.563334	1.31751	1.29556	1.06208
1.6224	3.6	1.98413	3.96825		1.6224	17.3889	18.0899	15.3674		0.566666	1.32	1.32889	1.05847
1.632	3.6	1.5873	3.96825		1.632	17.3155	18.1718	15.3799		0.57	1.31126	1.35556	1.0582
1.6416	3.6	1.5873	3.1746		1.6416	17.2231	18.3879	15.3695		0.573334	1.30127	1.37	1.04768
1.6512	3.2	1.98413	3.57143		1.6512	17.0238	18.8815	15.6532		0.576666	1.3	1.37111	1.02565
1.6608	3.2	1.5873	3.57143		1.6608	16.9542	19.1767	15.5246		0.58	1.3	1.35222	0.997209
1.6704	3.2	1.19048	3.57143		1.6704	17.3761	19.4988	15.3942		0.583334	1.3	1.31	0.972598
1.68	3.2	1.98413	3.96825		1.68	17.9909	19.6878	15.5611		0.586666	1.3	1.24889	0.950826
1.6896	4	1.5873	3.57143		1.6896	18.1994	19.5598	15.8079		0.59	1.27392	1.19556	0.923942
1.6992	3.6	1.98413	3.1746		1.6992	18.1239	19.4157	15.8373		0.593334	1.25263	1.15333	0.893964
1.7088	3.2	1.5873	3.57143		1.7088	17.6164	19.3081	15.6545		0.596666	1.26736	1.11333	0.871104
1.7184	4	1.5873	3.96825		1.7184	17.2968	20.1048	15.4821		0.6	1.28735	1.07778	0.858003
1.728	3.6	1.5873	3.57143		1.728	17.3529	20.2035	15.5166		0.603334	1.29	1.05111	0.846236
1.7376	2.8	1.19048	3.96825		1.7376	17.4657	19.921	15.8909		0.606666	1.28134	1.03444	0.834684
1.7472	3.6	1.5873	3.96825		1.7472	17.9388	19.3049	15.9189		0.61	1.27135	1.02556	0.83
1.7568	3.2	1.98413	3.96825		1.7568	18.1098	18.7547	15.5875		0.613334	1.25271	1.01889	0.83
1.7664	4	1.5873	3.96825		1.7664	17.9489	18.5047	15.2864		0.616666	1.24136	1.00556	0.824707
1.776	3.6	1.5873	3.96825		1.776	17.9002	18.6756	15.4485		0.62	1.23137	0.98889	0.812952
1.7856	3.2	1.98413	3.57143		1.7856	17.4731	18.3565	15.1588		0.623334	1.22138	0.97444	0.797869
1.7952	3.2	1.19048	3.96825		1.7952	17.0785	18.812	15.2283		0.626666	1.20277	0.96333	0.784729
1.8048	4	1.5873	3.57143		1.8048	16.7616	19.4118	15.2155		0.63	1.16558	0.95778	0.785264
1.8144	4	1.5873	3.57143		1.8144	16.1506	19.7535	15.3861		0.633334	1.11701	0.95	0.793504
1.824	2.8	1.5873	3.57143		1.824	16.1112	19.8312	15.2959		0.636666	1.09282	0.93556	0.787919
1.8336	3.6	1.98413	3.96825		1.8336	16.0789	19.2029	15.1614		0.64	1.08142	0.92556	0.769517
1.8432	3.2	1.5873	2.77778		1.8432	16.3167	18.624	14.9312		0.643334	1.05427	0.92778	0.753022
1.8528	3.2	1.19048	3.57143		1.8528	16.914	18.5951	14.7261		0.646666	1.02429	0.93444	0.74144
1.8624	4	1.98413	3.57143		1.8624	17.2861	18.4399	14.8317		0.65	1.00288	0.92111	0.734927
1.872	3.6	1.5873	3.57143		1.872	17.5613	18.5574	14.8486		0.653334	0.99145	0.89333	0.733333
1.8816	3.6	1.5873	3.1746		1.8816	17.9601	18.8809	14.834		0.656666	0.99	0.87667	0.733333
1.8912	3.6	1.98413	3.57143		1.8912	17.7804	18.606	15.0109		0.66	0.99	0.86889	0.731601
1.9008	3.2	1.5873	3.96825		1.9008	17.0642	18.6214	15.0414		0.663334	0.97294	0.85778	0.724811
1.9104	3.2	1.5873	3.96825		1.9104	17.1355	18.7444	14.9919		0.666666	0.95295	0.84444	0.714818
1.92	3.6	1.98413	3.57143		1.92	17.0275	18.7539	14.9233		0.67	0.93296	0.84444	0.704826
1.9296	3.6	1.5873	3.1746		1.9296	17.617	19.0969	14.9154		0.673334	0.91298	0.85111	0.694833
1.9392	4	1.19048	3.96825		1.9392	17.6131	19.4797	15.0644		0.676666	0.9015	0.83778	0.68484
1.9488	3.6	1.98413	3.57143		1.9488	17.9972	19.6154	15.3951		0.68	0.8915	0.81	0.674848
1.9584	3.2	1.98413	3.96825		1.9584	18.3052	19.5285	15.8447		0.683334	0.88151	0.79556	0.664855
1.968	3.2	1.98413	3.57143		1.968	18.2293	19.1336	15.9428		0.686666	0.87152	0.78889	0.656575
1.9776	3.2	1.98413	3.57143		1.9776	17.9464	18.924	15.9873		0.69	0.87	0.78	0.643074
1.9872	3.6	1.19048	3.57143		1.9872	17.933	18.7384	15.7722		0.693334	0.86153	0.77222	0.628211
1.9968	3.2	1.5873	3.57143		1.9968	18.042	18.2349	15.5128		0.696666	0.86	0.77667	0.628448
2.0064	4	1.5873	3.1746		2.0064	18.0934	17.9852	15.2668		0.7	0.86	0.78667	0.638441
2.016	3.6	1.5873	3.1746		2.016	18.0099	18.493	15.5553		0.703334	0.85156	0.77	0.639933
2.0256	3.6	1.98413	3.96825		2.0256	18.087	18.457	15.7635		0.706666	0.84156	0.74	0.631574
2.0352	3.6	1.98413	3.1746		2.0352	18.1304	18.6689	15.6039		0.71	0.84	0.73667	0.623276
2.0448	3.6	1.19048	3.1746		2.0448	17.8417	18.473	15.5736		0.713334	0.84842	0.74667	0.621693
2.0544	3.2	1.19048	3.96825		2.0544	17.8201	18.7658	15.7603		0.716666	0.84159	0.73667	0.623333
2.064	3.2	1.19048	3.96825		2.064	17.8522	18.9062	15.955		0.72	0.84	0.71667	0.621646
2.0736	3.6	1.98413	3.57143		2.0736	17.6081	19.0068	15.9659		0.723334	0.8316	0.70333	0.611574
2.0832	4	1.98413	3.96825		2.0832	17.6238	18.7354	15.9067		0.726666	0.83	0.7	0.593237
2.0928	3.6	1.98413	3.96825		2.0928	17.1759	18.6359	15.9512		0.73	0.83	0.69778	0.581653
2.1024	3.6	1.19048	3.96825		2.1024	17.1694	18.4768	15.7309		0.733334	0.83	0.69444	0.581678
2.112	3.6	1.98413	3.96825		2.112	16.9725	18.6681	15.207		0.736666	0.83837	0.69556	0.593385
2.1216	4	1.98413	3.57143		2.1216	16.8645	18.9538	15.0984		0.74	0.84836	0.70333	0.608352
2.1312	3.6	1.5873	3.57143		2.1312	17.04	19.2963	15.3949		0.743334	0.84164	0.70889	0.603311
2.1408	3.6	1.98413	3.57143		2.1408	17.3046	19.6245	15.1826		0.746666	0.8233	0.71222	0.584994
2.1504	4	1.98413	3.96825		2.1504	17.7227	19.8681	14.9536		0.75	0.80332	0.70667	0.578332
2.16	2.8	1.98413	3.1746		2.16	17.8316	20.0894	15.2747		0.753334	0.78333	0.69667	0.584989
2.1696	3.2	1.98413	3.57143		2.1696	17.8816	19.984	15.158		0.756666	0.77167	0.69111	0.59
2.1792	3.6	1.98413	3.57143		2.1792	18.0869	19.6969	15.1655		0.76	0.76168	0.69444	0.586684
2.1888	3.2	1.98413	3.1746		2.1888	17.8984	19.5737	15.4425		0.763334	0.75169	0.70333	0.580022
2.1984	3.6	1.98413	3.1746		2.1984	17.8529	19.3661	15.5027		0.766666	0.7417	0.70667	0.576667
2.208	3.6	1.98413	3.57143		2.208	17.9578	18.8229	15.2668		0.77	0.7317	0.70444	0.576667
2.2176	3.2	1.98413	3.57143		2.2176	18.073	18.5617	15.415		0.773334	0.72171	0.69444	0.578315
2.2272	3.6	2.38095	3.57143		2.2272	17.5908	18.8442	15.4729		0.776666	0.72	0.69444	0.58
2.2368	3.2	1.19048	3.1746		2.2368	17.3533	19.0222	15.6383		0.78	0.71173	0.70556	0.578357
2.2464	4	1.98413	3.96825		2.2464	17.2601	19.607	15.8468		0.783334	0.70173	0.70333	0.573385
2.256	2.8	1.19048	3.96825		2.256	16.845	19.8945	15.8019		0.786666	0.68348	0.69333	0.566724
2.2656	2.8	1.5873	3.96825		2.2656	16.5275	19.8642	15.7138		0.79	0.68	0.69	0.566605
2.2752	3.2	1.98413	3.57143		2.2752	16.5287	19.5784	15.4529		0.793334	0.67176	0.68778	0.5749
2.2848	4	2.38095	3.57143		2.2848	16.248	19.2781	15.5271		0.796666	0.66176	0.68	0.583262
2.2944	3.6	1.98413	3.57143		2.2944	16.1182	18.9364	15.4132		0.8	0.63531	0.66333	0.589923
2.304	3.2	1.5873	2.77778		2.304	16.7254	18.9931	15.213		0.803334	0.62178	0.66111	0.594959
2.3136	3.2	1.19048	3.1746		2.3136	17.1858	19.0442	15.3006		0.806666	0.61178	0.66333	0.59342
2.3232	3.2	1.98413	3.57143		2.3232	17.3667	18.9873	15.8138		0.81	0.58538	0.65889	0.59
2.3328	3.2	1.5873	3.57143		2.3328	17.3468	18.9443	15.5938		0.813334	0.5636	0.64778	0.586763
2.3424	3.6	1.5873	3.1746		2.3424	17.2943	19.1038	15.5884		0.816666	0.55181	0.64556	0.589797
2.352	3.6	1.98413	3.57143		2.352	17.8468	19.293	15.533		0.82	0.54181	0.64667	0.599894
2.3616	3.6	1.98413	3.1746		2.3616	17.9903	19.1784	15.4225		0.823334	0.53182	0.63778	0.604944
2.3712	3.6	1.98413	3.57143		2.3712	17.7839	18.8371	15.2877		0.826666	0.52183	0.62889	0.608275
2.3808	3.6	1.98413	3.57143		2.3808	18.2274	18.6868	15.7229		0.83	0.51184	0.62889	0.608394
2.3904	3.2	1.98413	3.57143		2.3904	18.475	18.9418	15.5804		0.833334	0.50184	0.63444	0.606667
2.4	4	1.5873	3.57143		2.4	18.2287	18.9994	15.616		0.836666	0.49185	0.63	0.613071
2.4096	3.6	1.5873	3.57143		2.4096	18.2429	18.9475	15.2666		0.84	0.49	0.62	0.624796
2.4192	3.6	1.5873	3.1746		2.4192	18.2491	18.8019	15.2344		0.843334	0.49	0.61667	0.63
2.4288	3.2	2.38095	3.57143		2.4288	17.985	18.5654	15.4039		0.846666	0.49813	0.61444	0.623625
2.4384	3.2	1.19048	3.57143		2.4384	17.7817	18.6875	15.2503		0.85	0.49188	0.61778	0.611893
2.448	3.2	1.5873	3.1746		2.448	17.6623	18.893	15.0752		0.853334	0.48189	0.62222	0.601901
2.4576	3.2	1.98413	3.96825		2.4576	17.3839	19.115	15.1325		0.856666	0.4881	0.61444	0.601425
2.4672	3.6	1.98413	3.96825		2.4672	17.4422	19.0702	15.3631		0.86	0.4981	0.60333	0.614585
2.4768	2.4	1.5873	3.96825		2.4768	17.3476	19.0618	15.5513		0.863334	0.5	0.60444	0.629659
2.4864	3.6	1.98413	3.1746		2.4864	17.3495	19.1831	15.3167		0.866666	0.49192	0.60667	0.636667
2.496	3.2	1.98413	3.57143		2.496	17.3047	19.055	15.0466		0.87	0.49	0.60444	0.633514
2.5056	2.8	2.38095	3.1746		2.5056	17.3194	18.8766	15.0568		0.873334	0.49807	0.59222	0.626852
2.5152	3.2	1.5873	3.57143		2.5152	17.3177	18.5448	15.2577		0.876666	0.5	0.58444	0.623333
2.5248	4	1.19048	3.57143		2.5248	17.5049	18.277	15.3047		0.88	0.49195	0.57444	0.626471
2.5344	2.8	1.5873	3.96825		2.5344	17.6245	18.6832	15.181		0.883334	0.49	0.56333	0.625301
2.544	2.8	1.19048	3.96825		2.544	17.7419	18.5997	15.4593		0.886666	0.48196	0.55333	0.613744
2.5536	3.6	1.98413	3.57143		2.5536	18.2456	18.6052	15.4841		0.89	0.47197	0.53667	0.597298
2.5632	3.2	2.38095	3.57143		2.5632	18.4695	18.6393	15.3392		0.893334	0.47	0.52111	0.574194
2.5728	3.2	1.98413	3.57143		2.5728	18.2023	18.2796	15.0306		0.896666	0.47	0.51222	0.550661
2.5824	3.6	2.38095	3.96825		2.5824	18.1629	18.1062	15.1934		0.9	0.47801	0.50556	0.530676
2.592	3.6	1.98413	3.1746		2.592	18.0158	17.7725	15.1292		0.903334	0.472	0.50111	0.51069
2.6016	3.6	1.98413	3.57143		2.6016	17.7232	17.7187	14.9872		0.906666	0.47	0.49778	0.490705
2.6112	3.6	1.5873	3.57143		2.6112	17.3902	18.1896	14.9808		0.91	0.47	0.49222	0.47536
2.6208	3.2	1.98413	3.96825		2.6208	16.9904	17.8752	15.3372		0.913334	0.46202	0.48556	0.466912
2.6304	2.8	1.98413	3.57143		2.6304	16.7023	18.2281	15.4934		0.916666	0.46797	0.47667	0.46025
2.64	2.8	2.38095	3.1746		2.64	16.6865	18.6179	15.4361		0.92	0.47796	0.46444	0.452049
2.6496	3.2	1.98413	3.96825		2.6496	16.6248	18.7287	15.518		0.923334	0.48	0.46	0.442056
2.6592	3.2	2.38095	3.57143		2.6592	16.9608	18.7914	15.5211		0.926666	0.47205	0.45556	0.433598
2.6688	4	1.98413	3.1746		2.6688	17.1236	18.9066	15.2186		0.93	0.46206	0.45778	0.433064
2.6784	2.8	1.98413	3.96825		2.6784	16.9217	18.667	14.9002		0.933334	0.45206	0.46	0.438196
2.688	3.2	1.5873	3.57143		2.688	16.415	18.4092	15.0624		0.936666	0.45793	0.46222	0.433893
2.6976	3.6	2.38095	3.96825		2.6976	16.3428	18.6529	15.2383		0.94	0.46792	0.45889	0.422094
2.7072	3.6	1.5873	3.57143		2.7072	16.2793	19.1321	15.5223		0.943334	0.47	0.45444	0.416667
2.7168	3.2	1.98413	3.96825		2.7168	16.2204	18.9911	15.4907		0.946666	0.47	0.44889	0.418186
2.7264	3.2	1.98413	3.96825		2.7264	16.4572	18.3108	14.9866		0.95	0.47	0.44222	0.413932
2.736	3.2	1.5873	3.96825		2.736	16.5989	18.0498	15.1026		0.953334	0.47	0.43111	0.405152
2.7456	2.8	1.5873	3.96825		2.7456	16.9968	18.0075	15.4419		0.956666	0.46212	0.42889	0.404845
2.7552	3.2	1.5873	3.57143		2.7552	17.3501	18.5726	15.232		0.96	0.45212	0.43444	0.409686
2.7648	3.6	1.19048	3.96825		2.7648	17.2358	18.8166	15.6443		0.963334	0.45787	0.43667	0.407305
2.7744	3.2	1.98413	3.57143		2.7744	17.2535	19.0728	15.306		0.966666	0.46	0.43889	0.396991
2.784	3.6	1.19048	3.1746		2.784	17.1784	18.7408	15.1576		0.97	0.46785	0.44667	0.39784
2.7936	4	1.5873	3.96825		2.7936	17.1258	18.6627	15.0633		0.973334	0.46215	0.45	0.406333
2.8032	3.6	1.98413	3.57143		2.8032	17.444	19.0327	15.6735		0.976666	0.46784	0.43667	0.407006
2.8128	3.2	2.38095	3.96825		2.8128	17.6919	19.3645	16.0297		0.98	0.47	0.42333	0.400344
2.8224	3.6	1.98413	3.96825		2.8224	17.6944	19.265	15.7284		0.983334	0.47	0.42667	0.398159
2.832	3.2	1.98413	3.1746		2.832	17.6795	19.3275	15.7644		0.986666	0.47	0.43667	0.40149
2.8416	3.6	1.5873	3.1746		2.8416	17.4769	19.1502	16.0209		0.99	0.47	0.43333	0.404821
2.8512	3.6	1.98413	3.57143		2.8512	17.1119	19.286	15.9045		0.993334	0.47	0.43	0.405182
2.8608	2.4	2.38095	3.57143		2.8608	16.9929	19.0664	15.7712		0.996666	0.47	0.43667	0.406298
2.8704	3.2	1.98413	3.1746		2.8704	17.1324	19.1453	15.5189		1	0.46221	0.44444	0.41
2.88	3.2	1.98413	3.57143		2.88	17.4093	18.9477	15.5006		1.00333	0.46	0.44222	0.405568
2.8896	3.6	1.98413	2.77778		2.8896	17.5432	18.9662	15.1355		1.00667	0.46	0.43333	0.395575
2.8992	3.2	1.5873	3.1746		2.8992	18.0281	18.7178	15.0928		1.01	0.46	0.43	0.398834
2.9088	4	1.98413	3.57143		2.9088	17.8815	18.7855	15.1174		1.01333	0.46	0.43444	0.41441
2.9184	3.6	1.98413	3.57143		2.9184	17.8094	18.9589	15.1212		1.01667	0.45225	0.43667	0.415598
2.928	3.6	1.19048	3.57143		2.928	17.7448	19.114	15.2345		1.02	0.45	0.43889	0.402675
2.9376	2.8	1.5873	3.57143		2.9376	17.9324	19.5211	15.2306		1.02333	0.45774	0.44	0.391871
2.9472	3.2	1.98413	3.57143		2.9472	17.7498	19.9011	15.1537		1.02667	0.46773	0.43778	0.39
2.9568	3.2	2.38095	3.57143		2.9568	17.7384	19.8637	14.9731		1.03	0.47	0.43222	0.39
2.9664	4	2.38095	3.96825		2.9664	17.7421	19.2947	14.9721		1.03333	0.46229	0.42333	0.394365
2.976	3.6	1.98413	3.1746		2.976	17.7801	18.974	15.0232		1.03667	0.46	0.42667	0.404358
2.9856	2.8	1.5873	3.57143		2.9856	17.9045	18.6677	14.8356		1.04	0.46	0.43667	0.4129
2.9952	4	1.98413	3.1746		2.9952	18.2203	18.6871	14.7828		1.04333	0.46	0.43778	0.416667
3.0048	3.6	1.98413	3.96825		3.0048	18.3097	18.801	15.0396		1.04667	0.46	0.43667	0.413776
3.0144	4	1.5873	3.1746		3.0144	18.4165	19.1639	15.1135		1.05	0.46	0.43	0.407115
3.024	3.6	1.5873	3.57143		3.024	18.5549	19.3533	15.0591		1.05333	0.45233	0.42222	0.403333
3.0336	3.2	1.98413	3.96825		3.0336	18.0878	18.9592	15.105		1.05667	0.45	0.42	0.403333
3.0432	4	1.5873	3.57143		3.0432	17.6611	18.9046	15.2493		1.06	0.45765	0.42222	0.407639
3.0528	2.8	1.98413	3.57143		3.0528	17.6941	19.108	15.2742		1.06333	0.45235	0.42333	0.416199
3.0624	2.4	1.5873	3.96825		3.0624	17.5002	19.4016	15.4794		1.06667	0.44236	0.42778	0.424291
3.072	3.6	1.5873	3.96825		3.072	17.7233	19.4043	15.1931		1.07	0.44	0.42556	0.43
3.0816	3.2	1.5873	3.1746		3.0816	17.9268	18.8069	14.9787		1.07333	0.44	0.42333	0.43
3.0912	3.2	1.5873	3.1746		3.0912	17.5127	18.6403	15.1862		1.07667	0.44	0.42333	0.424308
3.1008	3.2	1.98413	3.1746		3.1008	17.6012	18.9087	15.127		1.08	0.44761	0.42333	0.412405
3.1104	3.2	2.38095	3.96825		3.1104	17.6245	18.5338	15.3449		1.08333	0.4424	0.42556	0.408085
3.12	3.2	1.98413	2.77778		3.12	17.3852	18.757	15.0732		1.08667	0.44	0.42444	0.41
3.1296	3.2	2.38095	3.1746		3.1296	16.7852	19.5957	14.9574		1.09	0.44759	0.42111	0.411413
3.1392	4	1.5873	3.96825		3.1392	16.6744	19.715	15.0056		1.09333	0.45758	0.42222	0.414744
3.1488	4	1.5873	3.57143		3.1488	16.8289	19.5127	15.3209		1.09667	0.45243	0.42111	0.412442
3.1584	2.8	1.98413	3.57143		3.1584	17.4107	19.0395	15.068		1.1	0.45	0.42222	0.403855
3.168	3.2	1.5873	3.1746		3.168	17.6327	19.3408	14.904		1.10333	0.45	0.42556	0.402806
3.1776	2.8	2.38095	3.1746		3.1776	17.8665	19.3882	14.7401		1.10667	0.45	0.42889	0.405266
3.1872	4	1.98413	3.57143		3.1872	17.7637	19.4058	14.3672		1.11	0.45	0.43	0.408926
3.1968	3.2	1.98413	3.57143		3.1968	17.9328	19.3737	14.681		1.11333	0.44246	0.43	0.418062
3.2064	4	2.38095	3.57143		3.2064	17.9838	19.6635	15.0253		1.11667	0.43247	0.43	0.414427
3.216	3.2	1.5873	3.57143		3.216	18.1126	19.4111	15.1014		1.12	0.42248	0.43	0.402494
3.2256	3.6	2.38095	3.96825		3.2256	18.2645	19.2755	14.9451		1.12333	0.43503	0.42778	0.396667
3.2352	3.6	2.38095	3.1746		3.2352	18.6418	19.0705	14.8046		1.12667	0.45501	0.42222	0.399438
3.2448	3.6	1.98413	3.96825		3.2448	18.0175	19.0687	14.9469		1.13	0.4525	0.41111	0.400567
3.2544	3.6	1.98413	3.1746		3.2544	17.3022	19.0959	14.9318		1.13333	0.44251	0.40667	0.396667
3.264	4	1.19048	3.1746		3.264	16.967	19.2104	15.3176		1.13667	0.43251	0.40667	0.400802
3.2736	3.6	1.98413	3.1746		3.2736	16.7706	19.3626	15.3143		1.14	0.42252	0.40889	0.410794
3.2832	3.6	1.98413	3.57143		3.2832	16.8589	19.0083	15.3201		1.14333	0.42	0.41667	0.412546
3.2928	4	1.19048	3.1746		3.2928	17.1738	18.675	15.1571		1.14667	0.42746	0.42667	0.403925
3.3024	2.8	1.5873	3.57143		3.3024	17.5295	18.0054	14.852		1.15	0.43746	0.42778	0.408211
3.312	3.6	2.38095	3.57143		3.312	17.5548	17.6655	15.1291		1.15333	0.44745	0.42	0.429562
3.3216	3.6	1.19048	3.1746		3.3216	17.5518	17.8692	15.0551		1.15667	0.45	0.41222	0.443333
3.3312	3.6	2.38095	3.96825		3.3312	17.5511	18.3141	15.104		1.16	0.44257	0.40556	0.43925
3.3408	3.2	1.5873	3.57143		3.3408	17.4271	18.3712	14.9392		1.16333	0.44	0.40111	0.425182
3.3504	3.6	1.98413	3.57143		3.3504	17.3984	18.3462	14.8117		1.16667	0.44742	0.4	0.405197
3.36	2.8	1.5873	3.57143		3.36	17.5485	18.6128	14.8972		1.17	0.44259	0.40444	0.39198
3.3696	2.4	1.98413	3.57143		3.3696	17.9037	18.7018	14.758		1.17333	0.4326	0.40889	0.388649
3.3792	3.6	1.98413	2.77778		3.3792	17.6445	18.888	14.7033		1.17667	0.4374	0.41444	0.386667
3.3888	3.2	1.98413	2.77778		3.3888	17.5947	19.3424	15.0676		1.18	0.44	0.41667	0.388013
3.3984	3.2	1.5873	3.57143		3.3984	17.9173	19.421	14.8951		1.18333	0.44	0.41222	0.394031
3.408	3.2	2.38095	3.1746		3.408	17.966	19.2186	14.8459		1.18667	0.43263	0.40556	0.405365
3.4176	3.6	2.38095	3.57143		3.4176	17.6388	19.1927	15.0413		1.19	0.43737	0.41	0.407978
3.4272	3.6	1.19048	2.77778		3.4272	17.7624	19.4368	15.2797		1.19333	0.44736	0.42222	0.398664
3.4368	4	1.5873	3.96825		3.4368	17.9833	19.9061	15.4576		1.19667	0.45735	0.42889	0.393999
3.4464	4	1.5873	3.1746		3.4464	17.9308	20.0717	15.3851		1.2	0.46	0.42556	0.391331
3.456	3.2	2.38095	3.1746		3.456	17.7332	20.0261	15.2502
3.4656	2.4	1.98413	3.96825		3.4656	17.5139	19.9596	15.1655
3.4752	3.6	2.38095	3.1746		3.4752	17.1275	19.8402	15.1342
3.4848	3.6	1.98413	2.77778		3.4848	16.8117	19.4517	15.1417
3.4944	3.6	2.38095	3.57143		3.4944	16.8895	19.7153	15.3033
3.504	2.8	1.5873	3.1746		3.504	16.9028	20.186	15.0295
3.5136	2.8	1.98413	3.57143		3.5136	17.1985	20.2709	15.0953
3.5232	3.2	1.5873	3.96825		3.5232	17.1837	19.9667	15.2795
3.5328	3.6	1.98413	3.57143		3.5328	17.7982	19.8937	15.4371
3.5424	3.6	1.98413	3.1746		3.5424	17.5547	19.7058	15.5028
3.552	4	1.98413	3.57143		3.552	17.417	19.402	14.8387
3.5616	3.2	1.98413	2.77778		3.5616	17.19	19.0191	14.8506
3.5712	3.2	1.5873	3.57143		3.5712	17.2392	18.9722	14.9648
3.5808	3.6	1.19048	3.1746		3.5808	17.0048	18.5322	15.0967
3.5904	4	1.5873	3.96825		3.5904	16.9882	18.1281	14.9915
3.6	4	2.38095	3.96825		3.6	16.9388	18.0465	14.5848
3.6096	3.2	1.5873	3.96825		3.6096	17.2739	18.4584	14.8095
3.6192	3.2	1.98413	3.1746		3.6192	17.8184	18.637	15.4913
3.6288	2.8	2.38095	3.57143		3.6288	17.855	18.8673	15.6213
3.6384	3.2	1.5873	3.96825		3.6384	17.7609	19.027	15.5976
3.648	3.2	1.98413	3.1746		3.648	17.9801	18.9101	15.2256
3.6576	2	1.98413	3.96825		3.6576	18.2011	18.5753	14.8413
3.6672	3.6	1.5873	3.57143		3.6672	18.0823	18.2293	14.7509
3.6768	3.6	1.98413	3.96825		3.6768	18.213	18.1813	14.9665
3.6864	4	1.5873	3.96825		3.6864	18.2341	18.5548	15.2589
3.696	3.2	1.5873	3.57143		3.696	18.7234	18.8626	15.204
3.7056	2.4	1.5873	3.1746		3.7056	18.8363	18.3586	15.2429
3.7152	3.6	2.38095	3.57143		3.7152	18.8005	18.1026	15.4091
3.7248	3.2	1.98413	3.96825		3.7248	18.7523	18.0872	15.0322
3.7344	3.6	1.98413	3.96825		3.7344	18.6697	17.8104	14.3195
3.744	3.6	2.38095	3.57143		3.744	18.219	17.7238	14.5221
3.7536	3.6	1.5873	3.57143		3.7536	17.9345	18.1166	15.0148
3.7632	3.6	1.98413	3.96825		3.7632	18.142	18.1338	15.149
3.7728	3.6	1.98413	3.57143		3.7728	18.8067	18.1214	15.2071
3.7824	4	1.5873	3.57143		3.7824	19.1143	18.5644	15.2
3.792	3.6	1.5873	3.96825		3.792	19.2274	18.7317	15.2238
3.8016	3.6	2.38095	3.57143		3.8016	19.1594	19.0484	15.3335
3.8112	4	1.5873	3.57143		3.8112	18.7914	19.0043	15.2115
3.8208	2	1.98413	3.57143		3.8208	18.6707	18.7903	15.0387
3.8304	2.8	1.98413	3.96825		3.8304	18.7703	19.0409	15.2736
3.84	3.6	1.98413	3.1746		3.84	18.9334	18.9872	14.8324
3.8496	3.6	2.38095	3.1746		3.8496	19.2586	19.337	15.0724
3.8592	2.4	1.5873	3.1746		3.8592	19.4268	19.1817	15.4335
3.8688	3.6	1.19048	3.1746		3.8688	19.5099	19.2337	15.2
3.8784	3.6	1.98413	3.1746		3.8784	19.8027	19.4372	15.4609
3.888	3.6	1.5873	3.96825		3.888	19.8993	19.0601	15.3216
3.8976	2.8	1.98413	3.57143		3.8976	19.4937	18.8096	15.3513
3.9072	3.2	1.98413	3.57143		3.9072	19.1879	18.8308	15.2696
3.9168	2.8	1.5873	3.1746		3.9168	19.0513	19.0129	15.2978
3.9264	3.2	1.19048	3.57143		3.9264	19.2085	19.4895	15.3132
3.936	4	1.98413	3.57143		3.936	19.4875	19.5854	15.2014
3.9456	3.2	1.98413	3.57143		3.9456	19.7623	19.712	15.1052
3.9552	2.8	1.98413	3.57143		3.9552	20.1593	19.6145	14.8891
3.9648	4	1.5873	3.57143		3.9648	20.0724	19.5173	15.0153
3.9744	4	2.38095	3.96825		3.9744	19.9596	19.3099	15.7134
3.984	3.6	2.38095	3.1746		3.984	19.7263	18.9665	15.3138
3.9936	2.4	1.19048	3.1746		3.9936	19.8676	18.4714	15.385
4.0032	3.6	1.5873	3.57143		4.0032	20.4187	18.4258	15.333
4.0128	3.2	1.5873	3.57143		4.0128	20.5393	18.5964	15.1728
4.0224	3.6	1.98413	3.57143		4.0224	20.5795	18.553	15.1816
4.032	2.8	1.5873	3.96825		4.032	20.5608	18.7083	14.9587
4.0416	3.2	1.98413	3.57143		4.0416	20.2291	18.8844	15.0103
4.0512	4	1.98413	3.96825		4.0512	19.9089	18.8662	15.1911
4.0608	3.6	1.98413	3.96825		4.0608	19.9963	18.84	15.0365
4.0704	3.2	2.38095	3.96825		4.0704	20.047	18.8231	15.0981
4.08	3.2	1.98413	3.96825		4.08	19.767	18.6749	15.1434
4.0896	3.6	1.98413	3.57143		4.0896	19.6121	18.765	15.2319
4.0992	3.6	1.98413	3.57143		4.0992	19.7915	18.4534	15.3487
4.1088	4	2.38095	3.57143		4.1088	19.9789	18.3963	15.3668
4.1184	3.2	1.5873	3.96825		4.1184	20.2575	18.4993	15.4662
4.128	3.6	2.38095	3.96825		4.128	20.4286	18.2627	15.3356
4.1376	3.6	1.19048	3.1746		4.1376	20.6078	18.2031	15.0544
4.1472	3.2	1.98413	3.57143		4.1472	20.7032	18.2638	14.8803
4.1568	3.2	1.98413	3.96825		4.1568	20.4835	18.4741	15.0577
4.1664	3.6	1.98413	3.1746		4.1664	20.227	18.6254	15.1605
4.176	3.2	1.5873	3.57143		4.176	20.3631	18.2666	15.1737
4.1856	2.8	1.98413	3.57143		4.1856	20.3485	18.198	15.1907
4.1952	3.2	2.38095	3.96825		4.1952	20.2341	18.7567	15.3459
4.2048	2.8	1.98413	3.1746		4.2048	19.9654	18.8072	15.3203
4.2144	2.8	2.38095	3.57143		4.2144	19.4557	18.4097	15.3244
4.224	4	1.98413	3.57143		4.224	19.3887	18.5256	14.9917
4.2336	3.6	1.5873	3.96825		4.2336	19.5496	18.6882	15.0872
4.2432	3.6	1.5873	3.57143		4.2432	19.5937	18.9134	14.9795
4.2528	3.2	1.5873	3.1746		4.2528	19.0459	18.7258	15.0919
4.2624	3.2	2.38095	3.96825		4.2624	18.4269	18.7142	15.2308
4.272	2.8	1.5873	3.1746		4.272	17.9284	19.116	15.2174
4.2816	3.6	1.5873	3.57143		4.2816	18.058	19.6942	15.0374
4.2912	3.2	1.5873	3.57143		4.2912	18.1417	19.7716	15.1782
4.3008	4	1.5873	3.57143		4.3008	18.2655	19.1847	15.2196
4.3104	2.8	1.5873	3.57143		4.3104	18.0932	18.5351	14.9547
4.32	4	1.98413	3.57143		4.32	17.7193	18.3968	14.9739
4.3296	3.2	2.38095	3.57143		4.3296	17.3452	18.5503	14.8146
4.3392	3.6	1.98413	3.57143		4.3392	17.6093	18.8397	15.0045
4.3488	4	1.5873	3.57143		4.3488	17.7466	18.8532	15.0427
4.3584	3.6	1.5873	3.96825		4.3584	18.3054	18.9619	15.1592
4.368	2.8	1.5873	3.96825		4.368	18.4733	19.1935	15.1876
4.3776	4	1.98413	3.96825		4.3776	18.3624	19.5602	15.1609
4.3872	3.2	1.5873	3.1746		4.3872	18.3105	19.7177	15.1864
4.3968	3.2	1.5873	3.57143		4.3968	18.5102	19.2634	15.1911
4.4064	2.4	2.38095	3.96825		4.4064	18.4167	18.7446	15.2213
4.416	2.8	2.38095	3.57143		4.416	18.2222	18.75	15.1101
4.4256	2.4	1.5873	3.57143		4.4256	17.8141	18.905	15.1721
4.4352	3.2	1.5873	3.96825		4.4352	17.8414	18.8797	15.0337
4.4448	3.2	1.98413	3.96825		4.4448	17.3751	18.8778	15.106
4.4544	2.8	1.5873	3.57143		4.4544	17.2211	18.7271	15.2348
4.464	3.6	1.98413	3.96825		4.464	17.172	18.78	15.3153
4.4736	3.2	1.5873	3.96825		4.4736	17.2706	19.2033	15.3079
4.4832	3.6	1.5873	2.77778		4.4832	17.7672	19.3323	15.1328
4.4928	3.2	2.38095	3.1746		4.4928	18.1375	19.6408	15.1173
4.5024	4	2.38095	3.57143		4.5024	18.3361	19.3439	15.0885
4.512	3.6	2.38095	3.57143		4.512	18.3556	18.8185	14.9536
4.5216	3.2	2.38095	3.57143		4.5216	18.0273	19.0817	15.2144
4.5312	4	2.38095	3.57143		4.5312	17.7409	19.3841	15.3786
4.5408	3.2	1.5873	3.57143		4.5408	17.8578	19.0302	15.1021
4.5504	3.6	1.5873	3.96825		4.5504	17.849	18.7691	15.1053
4.56	3.6	1.98413	3.96825		4.56	17.8749	18.4133	15.0875
4.5696	2.8	1.5873	3.96825		4.5696	17.9563	18.4995	15.4576
4.5792	4	1.98413	3.96825		4.5792	17.7479	18.7721	15.6889
4.5888	2.8	1.98413	3.96825		4.5888	18.199	18.8073	15.5013
4.5984	4	1.5873	3.96825		4.5984	18.4061	18.4312	15.4469
4.608	3.6	1.5873	3.57143		4.608	18.3204	18.0614	15.3271
4.6176	2.8	1.5873	3.57143		4.6176	18.3727	18.149	15.4477
4.6272	4	1.98413	3.57143		4.6272	18.3884	18.3257	15.6122
4.6368	4	1.98413	3.96825		4.6368	18.5033	18.8749	15.3454
4.6464	4	1.5873	3.57143		4.6464	18.1009	18.9997	14.9737
4.656	3.2	2.38095	3.96825		4.656	17.8051	19.078	14.934
4.6656	3.6	2.38095	3.57143		4.6656	17.9547	18.6541	14.7619
4.6752	3.6	1.98413	3.57143		4.6752	18.1833	18.4331	14.6778
4.6848	3.2	1.98413	3.96825		4.6848	18.5244	18.2963	14.5549
4.6944	3.6	1.98413	3.96825		4.6944	18.6274	18.0303	15.0674
4.704	3.6	1.5873	3.57143		4.704	18.3392	17.8503	15.3606
4.7136	3.2	1.5873	3.96825		4.7136	18.369	18.1127	15.1002
4.7232	3.6	1.98413	3.57143		4.7232	18.3322	18.0462	15.3501
4.7328	3.6	1.19048	3.1746		4.7328	18.0413	18.1135	15.4542
4.7424	3.2	1.98413	3.96825		4.7424	18.0639	17.893	15.5932
4.752	4	1.19048	3.57143		4.752	18.2962	17.8402	15.4995
4.7616	3.6	1.98413	3.57143		4.7616	17.9581	17.8534	15.0899
4.7712	3.6	1.98413	3.57143		4.7712	17.7064	18.2331	15.0251
4.7808	3.6	1.98413	3.96825		4.7808	17.7722	18.5714	15.4272
4.7904	3.6	1.98413	2.77778		4.7904	17.934	18.6062	15.1902
4.8	3.2	2.38095	3.57143		4.8	17.6441	18.57	15.1393
4.8096	3.2	1.98413	3.96825		4.8096	18.1722	18.6346	15.1683
4.8192	3.2	1.98413	3.57143		4.8192	18.6008	18.869	14.967
4.8288	3.6	2.38095	3.1746		4.8288	19.1627	19.6038	15.0375
4.8384	2.4	1.98413	3.57143		4.8384	19.2382	19.0802	14.9744
4.848	3.2	1.98413	3.96825		4.848	19.141	18.5866	15.3824
4.8576	2.4	1.5873	3.1746		4.8576	19.1775	18.2193	15.6226
4.8672	4	1.98413	3.57143		4.8672	18.9807	18.0268	15.3753
4.8768	3.6	1.98413	3.96825		4.8768	18.8786	18.1938	15.234
4.8864	3.6	1.98413	3.1746		4.8864	19.2784	18.5012	14.9619
4.896	4	2.38095	3.1746		4.896	19.1807	18.3685	15.4638
4.9056	3.6	1.5873	3.57143		4.9056	19.1243	18.1236	15.6135
4.9152	2.8	1.5873	3.1746		4.9152	19.1805	18.0932	15.6615
4.9248	4	2.38095	3.1746		4.9248	19.4749	18.0137	15.4413
4.9344	3.2	1.98413	3.96825		4.9344	19.5341	18.3305	15.3947
4.944	3.6	1.98413	3.96825		4.944	19.6158	18.0753	15.4283
4.9536	3.2	1.5873	3.1746		4.9536	19.5769	18.4601	15.6201
4.9632	3.6	1.19048	3.57143		4.9632	19.8577	18.9889	15.1972
4.9728	2.8	2.38095	3.57143		4.9728	19.9644	18.7853	15.378
4.9824	3.6	1.5873	3.96825		4.9824	19.659	18.1451	15.4157
4.992	2.8	1.98413	3.96825		4.992	19.4444	17.9187	15.5167
5.0016	3.2	1.98413	3.96825		5.0016	19.5316	18.2998	15.681
5.0112	3.6	1.98413	3.1746		5.0112	19.1649	18.5823	15.886
5.0208	3.2	1.98413	3.96825		5.0208	19.1739	18.7099	15.4316
5.0304	4	2.38095	3.96825		5.0304	19.1886	18.939	15.509
5.04	3.2	2.38095	3.96825		5.04	18.8989	19.057	15.5732
5.0496	3.2	1.98413	3.1746		5.0496	18.5572	18.5953	16.0102
5.0592	4	1.5873	2.77778		5.0592	18.8388	18.3797	15.8892
5.0688	3.6	1.98413	3.57143		5.0688	18.9454	18.3103	15.6441
5.0784	3.6	1.5873	3.1746		5.0784	18.3455	17.976	15.8046
5.088	3.6	1.5873	3.57143		5.088	18.1284	17.9507	15.8619
5.0976	3.6	2.38095	3.57143		5.0976	18.0532	18.1959	15.7263
5.1072	3.2	1.98413	3.96825		5.1072	17.7177	18.0949	15.3495
5.1168	3.6	1.5873	3.57143		5.1168	17.6343	17.8109	15.0506
5.1264	3.6	1.98413	3.1746		5.1264	17.4042	17.6975	15.2094
5.136	3.6	1.98413	3.57143		5.136	17.4285	17.7736	15.1651
5.1456	3.2	2.38095	3.57143		5.1456	17.599	17.7009	15.2197
5.1552	3.6	1.19048	4.36508		5.1552	17.6818	17.7435	15.492
5.1648	2.8	1.5873	3.57143		5.1648	17.6701	17.9704	15.4575
5.1744	3.2	1.5873	3.57143		5.1744	17.8656	18.1628	15.2106
5.184	3.2	1.98413	3.57143		5.184	17.6793	18.2555	15.2365
5.1936	2.4	1.5873	3.57143		5.1936	17.5356	18.4766	15.4298
5.2032	4	1.19048	3.1746		5.2032	17.7535	18.8456	15.198
5.2128	3.2	1.98413	3.57143		5.2128	18.0177	18.5777	14.8831
5.2224	3.6	1.98413	3.1746		5.2224	18.3527	18.7184	15.1953
5.232	3.2	1.98413	3.96825		5.232	18.309	19.1052	15.25
5.2416	3.6	2.38095	3.96825		5.2416	18.1407	19.2179	15.4851
5.2512	2.8	1.98413	3.57143		5.2512	17.5511	18.7481	15.3468
5.2608	2.8	1.5873	2.38095		5.2608	17.4039	18.4454	15.201
5.2704	3.6	2.38095	3.57143		5.2704	17.5974	18.4257	15.4042
5.28	2.8	2.38095	3.57143		5.28	18.0006	18.553	15.3838
5.2896	3.6	1.98413	3.1746		5.2896	17.6894	18.3661	15.3963
5.2992	2.8	1.5873	3.57143		5.2992	17.4559	17.9028	15.249
5.3088	3.6	1.5873	3.96825		5.3088	17.2558	18.0719	15.2999
5.3184	3.6	1.98413	3.96825		5.3184	17.2442	18.4916	14.9715
5.328	2.8	1.98413	3.57143		5.328	17.3341	19.0369	15.0159
5.3376	3.6	1.98413	3.1746		5.3376	17.5087	19.4217	14.9613
5.3472	3.6	1.5873	3.57143		5.3472	17.6586	19.5607	15.0138
5.3568	3.2	1.98413	3.1746		5.3568	17.2224	19.2101	15.236
5.3664	2.8	2.38095	3.57143		5.3664	17.1448	18.5287	15.3984
5.376	4	1.98413	3.96825		5.376	17.4006	18.4012	15.6402
5.3856	4	2.38095	3.1746		5.3856	17.3881	18.4893	15.4212
5.3952	4	1.98413	3.57143		5.3952	17.6003	18.5068	15.2083
5.4048	3.2	1.98413	3.57143		5.4048	17.3737	18.63	15.1526
5.4144	3.2	2.38095	3.57143		5.4144	17.2343	18.6697	15.33
5.424	2.8	2.38095	3.57143		5.424	17.4673	18.4161	15.5465
5.4336	3.2	1.98413	3.1746		5.4336	17.7834	18.4326	15.2006
5.4432	3.6	1.5873	3.57143		5.4432	17.7993	18.377	15.3394
5.4528	4	1.98413	4.36508		5.4528	17.6254	18.3824	15.2923
5.4624	3.6	1.5873	3.57143		5.4624	17.7992	18.4917	15.3761
5.472	3.6	2.38095	3.57143		5.472	17.7338	18.7377	14.9016
5.4816	3.6	1.98413	3.96825		5.4816	18.139	19.0842	14.8317
5.4912	3.6	1.98413	3.57143		5.4912	18.364	19.1532	15.1841
5.5008	2.4	1.5873	3.57143		5.5008	18.1834	19.0252	15.6708
5.5104	3.6	1.98413	2.77778		5.5104	17.7201	19.417	15.2048
5.52	3.6	1.98413	3.57143		5.52	17.4608	19.6872	15.2131
5.5296	3.6	1.98413	3.1746		5.5296	17.4818	19.5001	15.0117
5.5392	3.2	2.38095	3.96825		5.5392	17.7673	19.2616	15.175
5.5488	3.6	1.98413	3.57143		5.5488	17.63	19.1892	15.3048
5.5584	2.8	1.98413	3.1746		5.5584	17.5482	18.8977	15.6249
5.568	3.2	1.98413	3.96825		5.568	17.6296	18.72	15.5455
5.5776	4	1.98413	3.1746		5.5776	17.4884	18.2594	15.103
5.5872	3.6	1.98413	3.57143		5.5872	17.8527	18.0506	15.2083
5.5968	3.6	1.98413	3.96825		5.5968	17.8295	18.2293	15.2924
5.6064	3.6	2.38095	3.96825		5.6064	17.6846	18.4205	15.0882
5.616	2.8	1.98413	3.57143		5.616	17.3982	18.5514	15.2566
5.6256	3.6	1.19048	3.96825		5.6256	16.8221	19.0017	15.0449
5.6352	4	1.5873	3.96825		5.6352	16.771	18.9769	15.4418
5.6448	3.6	1.19048	3.1746		5.6448	17.4377	19.0358	15.3335
5.6544	3.6	1.5873	3.96825		5.6544	17.6258	19.1187	15.1974
5.664	3.6	1.98413	3.96825		5.664	17.7185	18.9807	15.7467
5.6736	2.8	2.38095	3.57143		5.6736	17.4591	18.8595	15.7629
5.6832	3.2	1.98413	3.96825		5.6832	17.3018	19.0416	15.4789
5.6928	2.8	1.5873	3.57143		5.6928	17.1741	18.8018	15.451
5.7024	3.2	1.5873	3.96825		5.7024	17.4183	18.6407	15.2653
5.712	3.6	1.5873	3.57143		5.712	17.2109	18.896	15.2042
5.7216	3.2	1.98413	3.96825		5.7216	17.0262	18.9174	15.1676
5.7312	3.2	1.98413	2.77778		5.7312	17.2767	18.817	15.2089
5.7408	3.2	1.98413	3.57143		5.7408	17.8337	18.4954	15.0352
5.7504	2.8	2.38095	3.96825		5.7504	17.615	18.2032	15.2192
5.76	3.2	1.5873	3.96825		5.76	17.4513	17.9574	14.9629
5.7696	2.8	1.98413	3.1746		5.7696	17.6935	18.2059	15.239
5.7792	3.6	2.38095	3.57143		5.7792	17.9369	18.4009	15.4317
5.7888	3.6	1.5873	3.96825		5.7888	18.3896	18.6885	15.2644
5.7984	3.6	1.5873	3.96825		5.7984	18.8082	19.022	15.2049
5.808	2.8	1.98413	3.57143		5.808	18.584	18.512	15.2199
5.8176	3.2	1.98413	3.96825		5.8176	18.4657	18.8762	14.9805
5.8272	3.6	1.5873	3.57143		5.8272	18.3334	18.7838	15.1428
5.8368	4	1.98413	3.57143		5.8368	18.3605	18.5303	15.2268
5.8464	3.6	1.5873	3.57143		5.8464	18.7383	18.3281	15.3189
5.856	4	1.19048	3.96825		5.856	18.782	18.2916	14.9218
5.8656	4	1.19048	3.57143		5.8656	18.4459	18.6984	14.7574
5.8752	4	1.98413	3.1746		5.8752	18.3358	18.8529	14.9412
5.8848	3.6	1.5873	3.96825		5.8848	18.4715	18.3964	15.394
5.8944	3.6	2.38095	3.1746		5.8944	18.7455	17.9592	15.791
5.904	3.2	1.5873	3.57143		5.904	18.7763	18.0848	15.3267
5.9136	4	2.38095	3.57143		5.9136	18.6025	18.2521	14.6545
5.9232	3.2	1.98413	3.57143		5.9232	18.2126	18.2082	14.9533
5.9328	3.6	1.98413	3.96825		5.9328	18.0946	17.6446	14.9803
5.9424	2.8	1.5873	3.1746		5.9424	18.1781	17.4459	14.7
5.952	3.2	1.5873	3.96825		5.952	18.3255	17.4584	14.8763
5.9616	3.6	1.5873	3.57143		5.9616	18.4785	17.1185	15.169
5.9712	3.6	1.19048	3.1746		5.9712	18.934	17.0302	15.1822
5.9808	3.2	1.19048	3.96825		5.9808	19.1917	17.3538	15.3725
5.9904	3.6	2.38095	3.1746		5.9904	19.2143	17.5126	15.1512
6	2.4	2.38095	3.57143		6	19.455	17.3429	15.0591
6.0096	3.6	1.5873	3.96825		6.0096	19.5322	17.4979	14.8351
6.0192	3.2	1.5873	3.96825		6.0192	19.315	17.5657	14.5984
6.0288	3.6	1.98413	3.1746		6.0288	18.8249	17.4159	14.9928
6.0384	3.6	1.5873	3.96825		6.0384	18.6628	17.1423	15.099
6.048	3.6	1.5873	3.57143		6.048	18.6447	17.2844	14.8517
6.0576	4	1.98413	3.1746		6.0576	18.7331	17.2598	14.5492
6.0672	4	1.98413	3.1746		6.0672	19.2001	17.0849	14.9388
6.0768	3.2	1.5873	3.1746		6.0768	19.3864	16.9141	15.1111
6.0864	2.4	1.98413	3.96825		6.0864	19.6635	17.1879	15.5247
6.096	2.4	2.38095	3.1746		6.096	20.0907	17.7489	15.7476
6.1056	3.2	1.5873	3.96825		6.1056	20.1656	17.8225	15.4849
6.1152	2	1.98413	3.57143		6.1152	19.6871	17.6102	14.7989
6.1248	4	1.5873	3.96825		6.1248	19.7925	17.8047	14.8016
6.1344	3.2	2.38095	3.1746		6.1344	19.5265	18.0397	14.9121
6.144	3.2	1.98413	3.96825		6.144	19.427	17.883	15.1262
6.1536	2.8	1.98413	3.1746		6.1536	18.7889	18.235	15.1322
6.1632	3.2	1.5873	3.57143		6.1632	18.2925	18.5827	15.2832
6.1728	3.6	1.5873	3.96825		6.1728	17.8629	18.31	15.5951
6.1824	4	2.38095	3.57143		6.1824	18.2858	18.3995	15.582
6.192	2.4	1.19048	3.96825		6.192	18.3914	18.5221	15.2276
6.2016	3.6	1.19048	3.1746		6.2016	18.1147	18.2469	15.1021
6.2112	2.8	1.98413	3.96825		6.2112	18.104	18.2889	14.7204
6.2208	3.6	1.5873	3.96825		6.2208	18.253	18.2964	15.0967
6.2304	4	1.19048	3.57143		6.2304	18.3223	17.9553	15.192
6.24	3.2	1.19048	3.57143		6.24	18.372	18.0839	15.2229
6.2496	3.2	1.98413	3.57143		6.2496	18.5094	18.2313	15.4006
6.2592	2.8	1.98413	3.1746		6.2592	18.0635	18.8994	15.5827
6.2688	3.6	1.19048	3.57143		6.2688	18.0191	18.8857	15.5691
6.2784	3.6	1.98413	3.57143		6.2784	17.889	18.8508	15.4445
6.288	3.2	1.5873	3.57143		6.288	17.641	18.7207	15.2767
6.2976	3.2	2.38095	3.57143		6.2976	18.1585	18.4621	15.1519
6.3072	2.8	1.98413	3.57143		6.3072	18.3823	18.4833	15.1421
6.3168	2.8	1.98413	3.57143		6.3168	18.2335	18.4314	15.3537
6.3264	3.2	1.5873	3.57143		6.3264	18.1694	18.5057	15.4961
6.336	3.6	1.5873	3.1746		6.336	18.0244	18.7927	15.3866
6.3456	3.6	1.5873	3.96825		6.3456	17.2702	18.8571	15.1053
6.3552	3.6	1.98413	2.77778		6.3552	16.6398	18.7833	14.9739
6.3648	4	2.38095	3.1746		6.3648	16.1409	18.3915	15.3529
6.3744	2.8	1.19048	3.57143		6.3744	16.1427	18.3042	15.318
6.384	4	1.5873	3.57143		6.384	16.229	18.344	15.417
6.3936	3.2	1.5873	3.57143		6.3936	16.3982	18.1786	15.4373
6.4032	3.2	1.5873	3.57143		6.4032	16.6804	18.5282	15.04
6.4128	3.6	1.98413	3.57143		6.4128	16.7718	18.0843	14.8257
6.4224	3.6	1.5873	3.1746		6.4224	17.1838	17.6776	15.0658
6.432	3.6	1.19048	3.57143		6.432	17.2569	17.8872	14.9462
6.4416	4	1.5873	3.57143		6.4416	17.2026	17.541	15.1005
6.4512	4	1.5873	2.77778		6.4512	17.2644	17.562	14.8524
6.4608	2.8	1.5873	3.1746		6.4608	17.4022	17.6041	14.8247
6.4704	3.6	2.38095	3.1746		6.4704	16.7446	17.9818	14.9895
6.48	3.6	1.5873	3.1746		6.48	16.4694	17.8017	15.3035
6.4896	3.6	1.5873	3.96825		6.4896	15.8323	18.0921	15.3045
6.4992	3.6	0.793651	3.57143		6.4992	16.1708	18.147	15.5463
6.5088	2.8	1.5873	3.96825		6.5088	16.5883	18.2777	15.3601
6.5184	3.2	2.38095	3.1746		6.5184	16.4147	18.2507	15.3381
6.528	4	1.5873	3.96825		6.528	16.562	18.4007	15.0295
6.5376	3.6	1.19048	3.96825		6.5376	16.725	18.3905	14.7789
6.5472	3.2	2.38095	3.96825		6.5472	16.7463	18.1841	14.754
6.5568	2.8	1.5873	3.57143		6.5568	16.6599	17.8926	14.7717
6.5664	3.2	1.98413	3.57143		6.5664	16.7956	18.0659	15.093
6.576	3.2	1.5873	3.57143		6.576	17.2285	18.1559	15.3001
6.5856	2.8	1.5873	3.57143		6.5856	17.181	18.176	15.2469
6.5952	3.6	1.98413	3.1746		6.5952	17.2608	18.3915	15.4258
6.6048	4	1.5873	3.57143		6.6048	17.2995	18.6361	15.2488
6.6144	3.6	1.5873	3.57143		6.6144	17.5236	18.87	15.1309
6.624	3.6	1.5873	3.57143		6.624	17.5682	19.0755	15.1205
6.6336	4	1.5873	3.57143		6.6336	17.2444	18.9206	15.1584
6.6432	3.6	2.38095	3.96825		6.6432	17.203	19.1672	15.2264
6.6528	3.6	1.19048	3.1746		6.6528	17.2947	19.0615	15.0812
6.6624	3.2	1.19048	3.1746		6.6624	17.2758	19.0128	15.5512
6.672	3.6	1.5873	3.96825		6.672	17.3023	18.8994	15.6358
6.6816	3.6	1.5873	3.1746		6.6816	17.5454	18.3799	15.6323
6.6912	3.2	1.98413	3.57143		6.6912	17.8628	18.6315	15.2136
6.7008	3.2	1.98413	3.96825		6.7008	18.0637	18.3552	14.9732
6.7104	3.2	1.19048	3.57143		6.7104	17.972	17.9472	15.1697
6.72	3.2	2.38095	3.57143		6.72	17.983	18.3833	15.3467
6.7296	2.8	1.98413	3.96825		6.7296	18.2474	18.1828	14.9284
6.7392	3.6	1.98413	2.77778		6.7392	18.0563	17.8229	14.8003
6.7488	3.6	1.19048	3.1746		6.7488	17.644	17.6123	14.9143
6.7584	3.6	1.98413	3.57143		6.7584	17.1552	17.6966	14.9517
6.768	3.6	2.38095	3.96825		6.768	17.1225	17.7293	15.1218
6.7776	3.2	2.38095	3.96825		6.7776	17.1143	17.2903	14.9632
6.7872	3.6	1.5873	3.57143		6.7872	17.1076	17.6548	15.1738
6.7968	3.6	1.98413	3.57143		6.7968	16.9777	18.0208	15.3324
6.8064	3.6	1.5873	3.57143		6.8064	17.2513	17.6721	15.336
6.816	3.2	1.5873	3.96825		6.816	17.1682	17.6752	15.1389
6.8256	4	1.5873	3.1746		6.8256	17.1648	17.8565	14.9813
6.8352	3.2	2.38095	3.1746		6.8352	17.3049	17.9606	14.7597
6.8448	3.6	1.5873	3.57143		6.8448	17.1875	17.7347	14.8566
6.8544	3.2	1.19048	3.96825		6.8544	16.8871	17.3386	15.2605
6.864	2.4	1.5873	3.57143		6.864	16.7764	16.7899	15.5336
6.8736	2.8	1.5873	3.57143		6.8736	17.0429	16.813	15.1468
6.8832	3.2	2.38095	3.1746		6.8832	17.4746	17.3469	15.2189
6.8928	4	1.19048	3.57143		6.8928	17.3613	17.3312	15.0272
6.9024	2.4	1.5873	3.96825		6.9024	17.0805	17.444	14.6814
6.912	3.2	2.38095	3.57143		6.912	17.3954	17.3596	14.5089
6.9216	4	1.98413	3.96825		6.9216	17.5851	17.4055	14.6202
6.9312	3.6	1.5873	3.57143		6.9312	17.4999	17.5615	14.6828
6.9408	3.6	1.19048	3.96825		6.9408	17.3459	17.1956	15.1682
6.9504	3.2	1.98413	3.96825		6.9504	16.8436	16.9783	14.8555
6.96	3.6	1.98413	3.96825		6.96	16.6616	17.3316	15.0229
6.9696	3.6	1.19048	3.57143		6.9696	16.4706	17.6515	15.0715
6.9792	3.2	1.98413	3.96825		6.9792	16.4178	17.8724	15.4887
6.9888	4	1.98413	3.57143		6.9888	16.2342	17.8664	14.9599
6.9984	2.8	1.5873	3.96825		6.9984	16.2686	17.7695	14.8507
7.008	3.2	1.5873	3.1746		7.008	16.4971	18.203	15.1482
7.0176	3.6	1.5873	3.57143		7.0176	16.9181	18.5412	15.5157
7.0272	2.8	1.5873	3.96825		7.0272	17.4975	18.6033	15.2032
7.0368	3.6	2.38095	3.96825		7.0368	17.7669	18.4422	14.8562
7.0464	3.6	1.5873	3.1746		7.0464	17.4074	18.4305	14.8842
7.056	3.2	1.98413	3.96825		7.056	17.6962	18.1339	15.1405
7.0656	3.2	1.98413	3.57143		7.0656	17.7062	17.95	15.0505
7.0752	3.6	1.5873	3.96825		7.0752	17.5298	17.7252	15.011
7.0848	3.6	1.5873	3.96825		7.0848	17.4507	17.7901	15.4988
7.0944	4	2.38095	3.57143		7.0944	17.1069	17.9535	15.5935
7.104	2.8	1.5873	3.57143		7.104	17.1978	18.0728	15.4773
7.1136	3.2	1.19048	3.96825		7.1136	17.2114	18.0774	15.3022
7.1232	3.6	1.5873	3.57143		7.1232	17.2265	18.0604	15.0611
7.1328	3.6	1.5873	3.96825		7.1328	17.126	17.9099	15.0922
7.1424	3.6	1.5873	3.96825		7.1424	17.1246	17.7861	15.3139
7.152	2	2.38095	3.1746		7.152	17.3427	17.4796	15.1596
7.1616	4	1.19048	3.57143		7.1616	17.5414	17.698	15.0921
7.1712	3.2	1.5873	3.96825		7.1712	17.8243	18.4015	15.4002
7.1808	4	1.19048	3.96825		7.1808	17.6476	18.5848	15.8129
7.1904	2.8	2.38095	3.96825		7.1904	17.9307	18.1206	15.5586
7.2	3.6	1.5873	3.57143		7.2	18.1978	18.1643	14.936
7.2096	3.6	1.5873	3.57143		7.2096	17.8578	18.4531	14.8353
7.2192	3.2	1.19048	3.96825		7.2192	17.4959	19.0425	15.1707
7.2288	3.6	1.5873	3.57143		7.2288	17.3684	19.0974	15.1279
7.2384	4	1.98413	3.96825		7.2384	17.5327	18.9744	14.9927
7.248	3.6	1.98413	3.57143		7.248	17.6116	18.7113	14.9687
7.2576	2.8	1.19048	3.57143		7.2576	17.7803	18.6207	15.06
7.2672	3.2	1.5873	3.57143		7.2672	18.1183	18.3115	15.1059
7.2768	3.2	1.98413	3.1746		7.2768	17.9594	17.7937	14.9365
7.2864	3.2	1.5873	3.57143		7.2864	17.6501	17.8274	15.118
7.296	3.2	1.19048	3.96825		7.296	17.6117	17.75	15.5208
7.3056	2.8	1.19048	3.96825		7.3056	17.6754	18.0156	15.33
7.3152	3.2	2.38095	3.1746		7.3152	17.7032	18.0037	15.0583
7.3248	3.2	1.98413	3.57143		7.3248	17.5817	17.53	14.9404
7.3344	3.6	1.98413	3.57143		7.3344	17.4105	17.1486	15.018
7.344	3.6	2.38095	3.57143		7.344	17.3833	17.2015	14.7759
7.3536	2.8	1.98413	3.1746		7.3536	17.2436	17.4002	14.9572
7.3632	3.2	1.5873	3.57143		7.3632	16.8525	17.415	15.3432
7.3728	2.8	1.5873	3.57143		7.3728	16.6652	17.1607	15.4428
7.3824	3.2	1.5873	3.57143		7.3824	16.9191	17.0957	15.2197
7.392	3.6	1.5873	3.57143		7.392	17.1588	16.9391	15.1175
7.4016	3.2	1.5873	3.96825		7.4016	16.9317	16.799	15.2367
7.4112	4	1.5873	3.57143		7.4112	17.3034	17.1246	15.2172
7.4208	4	1.5873	3.1746		7.4208	17.8828	16.8941	15.2668
7.4304	2.4	1.19048	3.57143		7.4304	17.8847	16.705	15.5411
7.44	3.2	1.5873	3.96825		7.44	17.2467	16.3306	16.0488
7.4496	3.6	1.98413	3.1746		7.4496	16.877	16.4838	15.6624
7.4592	2.8	1.5873	3.96825		7.4592	17.0177	16.7833	15.2199
7.4688	2.4	1.98413	3.1746		7.4688	17.7298	16.7267	15.2628
7.4784	3.6	1.5873	3.1746		7.4784	18.0012	16.3374	15.5813
7.488	3.2	1.5873	3.96825		7.488	18.0179	16.3714	15.2818
7.4976	3.2	1.5873	3.57143		7.4976	18.1883	16.3387	14.9781
7.5072	2.8	1.19048	3.1746		7.5072	17.7721	16.4816	15.1979
7.5168	2.8	1.98413	3.57143		7.5168	17.3052	16.7606	15.3072
7.5264	3.2	1.5873	3.96825		7.5264	17.0778	16.9428	15.7916
7.536	3.6	1.5873	3.96825		7.536	17.416	16.8194	15.8081
7.5456	2.4	1.5873	3.1746		7.5456	17.5739	17.0068	15.8056
7.5552	3.6	2.38095	3.1746		7.5552	17.5201	16.8604	15.736
7.5648	3.6	1.5873	3.57143		7.5648	17.8675	16.5288	15.4717
7.5744	3.2	1.5873	3.96825		7.5744	18.3338	16.1794	15.4217
7.584	3.6	1.5873	3.57143		7.584	18.6591	16.4632	15.3772
7.5936	4	1.98413	3.57143		7.5936	18.5314	16.6327	15.1858
7.6032	3.6	1.98413	3.57143		7.6032	18.3027	17.0623	15.0072
7.6128	2.4	1.98413	3.57143		7.6128	17.8896	17.3654	15.002
7.6224	3.2	1.5873	3.57143		7.6224	17.5289	17.4559	14.9523
7.632	3.2	1.5873	3.96825		7.632	17.9756	17.6459	14.7463
7.6416	2.4	1.98413	3.1746		7.6416	17.9135	17.8273	14.0742
7.6512	3.2	1.5873	3.96825		7.6512	18.067	18.0484	14.3564
7.6608	3.2	2.38095	3.57143		7.6608	17.7037	17.7921	15.065
7.6704	2.8	1.19048	3.96825		7.6704	17.5046	17.1893	15.1645
7.68	3.2	1.98413	3.57143		7.68	17.756	17.0183	15.2095
7.6896	4	1.19048	3.96825		7.6896	18.2286	17.1581	15.1835
7.6992	4	1.19048	3.96825		7.6992	18.4632	17.4985	15.1766
7.7088	2.8	1.19048	3.57143		7.7088	18.8841	17.8002	15.1491
7.7184	2.8	1.5873	3.96825		7.7184	19.0923	17.1627	15.2076
7.728	3.6	1.5873	3.96825		7.728	18.9769	16.9504	15.0253
7.7376	3.6	1.98413	3.96825		7.7376	19.1367	17.4333	15.0026
7.7472	3.2	1.5873	3.57143		7.7472	18.982	17.6736	14.9379
7.7568	3.2	1.5873	3.1746		7.7568	19.1975	17.2771	15.079
7.7664	4	1.98413	3.96825		7.7664	19.5087	16.8742	15.2148
7.776	2.8	1.5873	3.96825		7.776	19.9086	16.9053	15.3501
7.7856	3.6	1.5873	3.57143		7.7856	20.2869	16.3918	15.479
7.7952	3.2	1.19048	3.96825		7.7952	19.8583	15.9733	15.596
7.8048	2.8	2.38095	3.57143		7.8048	19.364	16.1089	15.2989
7.8144	2.4	1.98413	3.1746		7.8144	19.2651	16.6646	15.2804
7.824	3.2	1.98413	3.96825		7.824	19.6577	16.97	15.2088
7.8336	2.4	1.5873	3.1746		7.8336	20.2163	16.9555	15.2313
7.8432	3.6	1.98413	3.57143		7.8432	20.4111	16.8657	14.8986
7.8528	2	1.5873	3.57143		7.8528	20.6168	16.8284	15.1918
7.8624	2.8	1.98413	3.96825		7.8624	20.7371	16.9444	15.2871
7.872	3.6	1.98413	3.57143		7.872	20.8665	17.0556	15.3831
7.8816	3.6	1.5873	3.96825		7.8816	21.2627	16.7795	15.1904
7.8912	3.6	1.19048	3.57143		7.8912	21.0842	16.9269	15.1145
7.9008	4	1.5873	3.96825		7.9008	20.9374	16.9628	14.9001
7.9104	3.2	1.98413	3.57143		7.9104	20.7254	16.7816	14.9158
7.92	3.2	2.38095	3.96825		7.92	20.9898	16.3733	15.1273
7.9296	2.8	1.98413	3.96825		7.9296	21.0071	16.2824	15.1611
7.9392	3.6	1.98413	3.1746		7.9392	20.9281	16.4374	15.1358
7.9488	3.6	1.5873	3.96825		7.9488	20.6499	16.9001	15.068
7.9584	3.2	1.5873	3.57143		7.9584	20.6194	17.558	15.3466
7.968	3.6	2.38095	3.96825		7.968	20.7908	17.8757	15.246
7.9776	3.2	1.5873	3.96825		7.9776	21.3391	18.0155	15.3293
7.9872	2.8	1.98413	3.57143		7.9872	21.3342	17.7823	15.0388
7.9968	3.6	1.19048	3.57143		7.9968	21.09	17.7071	15.0727
8.0064	3.2	1.5873	3.96825		8.0064	21.1837	18.1867	15.1627
8.016	4	1.19048	3.57143		8.016	21.5188	18.042	15.114
8.0256	3.6	1.5873	3.96825		8.0256	21.7961	17.8886	15.4173
8.0352	3.2	1.5873	3.96825		8.0352	22.092	17.634	15.2501
8.0448	3.6	1.5873	3.1746		8.0448	22.164	17.7484	15.0899
8.0544	3.6	1.5873	3.96825		8.0544	22.2396	17.6313	14.9876
8.064	3.6	1.5873	3.96825		8.064	21.8577	17.6	14.9244
8.0736	3.2	1.19048	3.57143		8.0736	20.9547	17.9576	14.899
8.0832	3.2	1.98413	3.1746		8.0832	20.3949	17.8831	14.8445
8.0928	3.6	1.98413	3.57143		8.0928	20.622	17.4264	14.8896
8.1024	2.8	1.98413	3.57143		8.1024	20.367	17.46	15.1592
8.112	4	1.19048	3.96825		8.112	20.0532	17.2995	15.2321
8.1216	3.2	1.98413	3.96825		8.1216	19.9997	17.5296	15.002
8.1312	3.2	1.98413	3.57143		8.1312	20.4538	17.6875	14.8079
8.1408	4	1.5873	3.57143		8.1408	20.601	17.7648	14.8303
8.1504	3.6	2.38095	3.96825		8.1504	20.4543	17.3247	15.145
8.16	4	1.5873	3.57143		8.16	20.3983	16.9721	15.4582
8.1696	3.6	1.98413	3.57143		8.1696	20.5741	16.6448	15.5147
8.1792	3.6	1.5873	3.96825		8.1792	20.8513	16.5456	15.4876
8.1888	2.8	1.98413	3.57143		8.1888	21.0472	16.7055	15.3456
8.1984	3.6	1.98413	3.57143		8.1984	21.2496	16.9068	15.1224
8.208	3.6	1.19048	3.96825		8.208	21.6092	16.7265	15.0892
8.2176	3.2	1.5873	3.96825		8.2176	21.5214	16.6392	14.706
8.2272	4	1.19048	3.57143		8.2272	21.3254	16.2981	15.1884
8.2368	3.6	1.5873	3.57143		8.2368	20.7824	16.1911	15.3157
8.2464	3.2	1.98413	3.57143		8.2464	20.444	16.1159	15.2868
8.256	3.6	1.98413	3.57143		8.256	20.8053	16.1954	15.1944
8.2656	2.4	1.5873	3.96825		8.2656	20.5834	16.2941	15.1863
8.2752	4	1.5873	3.57143		8.2752	20.1832	16.7513	15.1524
8.2848	2.4	1.98413	3.57143		8.2848	20.0235	16.8051	15.0513
8.2944	3.6	1.5873	3.96825		8.2944	20.0709	16.836	14.8386
8.304	3.2	0.793651	3.57143		8.304	19.9958	16.8752	14.9616
8.3136	4	1.5873	3.96825		8.3136	20.0916	16.6125	15.0578
8.3232	3.2	1.19048	3.1746		8.3232	20.28	16.2747	14.8581
8.3328	3.6	1.19048	3.1746		8.3328	20.6894	16.1689	15.106
8.3424	3.6	1.19048	3.96825		8.3424	20.5522	16.2359	15.1869
8.352	3.6	0.793651	3.57143		8.352	20.3862	16.1991	15.1592
8.3616	3.2	2.38095	3.57143		8.3616	20.4153	16.31	15.1725
8.3712	3.6	1.5873	3.57143		8.3712	20.7578	16.348	15.321
8.3808	3.2	1.5873	3.96825		8.3808	21.0384	16.9334	15.0767
8.3904	4	1.98413	3.96825		8.3904	21.0094	16.9843	15.2373
8.4	2.8	1.5873	3.57143		8.4	20.9118	17.3513	15.3095
8.4096	3.6	1.5873	3.96825		8.4096	20.759	17.4472	15.0865
8.4192	3.2	1.5873	3.96825		8.4192	21.0126	17.5277	14.9759
8.4288	2.8	1.5873	3.96825		8.4288	20.6844	17.7564	14.7686
8.4384	3.2	1.19048	3.1746		8.4384	20.7647	17.5311	14.7727
8.448	3.2	0.793651	3.96825		8.448	21.0097	17.4183	14.83
8.4576	3.6	1.19048	3.1746		8.4576	21.0414	17.7805	14.5945
8.4672	3.2	1.98413	3.96825		8.4672	21.2334	17.8703	15.0744
8.4768	3.6	2.38095	3.96825		8.4768	20.7384	17.4909	15.1532
8.4864	2.8	1.19048	3.57143		8.4864	20.0868	17.8519	15.1845
8.496	4	1.5873	3.57143		8.496	19.8907	17.7825	15.1184
8.5056	2.8	1.98413	3.96825		8.5056	19.9506	17.9959	14.7396
8.5152	3.6	1.5873	3.57143		8.5152	20.1437	17.9526	14.709
8.5248	3.6	1.5873	3.57143		8.5248	20.7366	17.8146	14.8364
8.5344	3.6	1.5873	3.96825		8.5344	21.2098	17.7191	14.9616
8.544	2.8	2.38095	3.1746		8.544	21.1554	17.6424	15.3006
8.5536	2.4	1.5873	3.96825		8.5536	21.2663	17.1603	15.2048
8.5632	3.6	1.5873	3.57143		8.5632	21.1514	16.8031	15.2759
8.5728	2.8	1.5873	3.57143		8.5728	21.1564	16.5617	15.663
8.5824	3.2	1.98413	3.96825		8.5824	20.856	16.6315	15.8883
8.592	3.2	1.5873	3.57143		8.592	20.444	16.4352	16.0828
8.6016	3.2	2.38095	2.77778		8.6016	20.6704	16.5035	15.6528
8.6112	2.8	1.5873	3.57143		8.6112	20.8277	16.6501	15.2505
8.6208	3.2	1.19048	3.57143		8.6208	21.4271	16.5062	15.037
8.6304	3.2	1.5873	3.57143		8.6304	21.9971	16.3759	15.2005
8.64	3.6	1.98413	3.96825		8.64	21.9587	16.6005	15.2138
8.6496	3.2	0.793651	3.96825		8.6496	21.7436	16.3724	15.1452
8.6592	2.8	1.98413	3.57143		8.6592	21.782	16.4474	15.097
8.6688	4	2.38095	3.1746		8.6688	22.0668	16.5404	15.1389
8.6784	3.6	1.98413	3.57143		8.6784	22.1026	16.4047	15.4116
8.688	3.2	1.19048	3.96825		8.688	21.7952	16.6263	15.2531
8.6976	2.8	1.98413	3.96825		8.6976	21.7181	16.7558	14.8646
8.7072	3.6	1.98413	3.57143		8.7072	21.4989	16.8132	14.9865
8.7168	3.2	1.5873	3.96825		8.7168	21.0822	16.9783	15.0571
8.7264	4	1.5873	3.96825		8.7264	20.5456	17.2493	15.2391
8.736	2	2.38095	3.96825		8.736	20.1426	17.4464	15.1449
8.7456	2.8	0.793651	3.57143		8.7456	20.1207	17.1502	15.3041
8.7552	3.2	1.5873	3.96825		8.7552	20.07	16.6757	15.4147
8.7648	3.2	1.5873	3.57143		8.7648	20.0823	16.4871	15.1454
8.7744	3.2	1.5873	3.96825		8.7744	20.1492	16.6933	14.8785
8.784	3.6	1.98413	3.96825		8.784	20.3208	16.5727	15.2729
8.7936	3.2	1.5873	3.96825		8.7936	20.391	16.2459	15.467
8.8032	2.8	1.19048	3.96825		8.8032	20.2559	16.0343	15.6132
8.8128	1.6	1.98413	3.96825		8.8128	20.0398	15.9152	15.3692
8.8224	2.8	2.38095	3.57143		8.8224	20.0986	15.8864	15.2686
8.832	2.8	1.5873	3.57143		8.832	20.1978	15.8634	15.3932
8.8416	4	1.5873	3.1746		8.8416	20.3854	15.9293	15.4888
8.8512	3.6	1.19048	3.57143		8.8512	20.4694	15.6326	15.3587
8.8608	4	0.793651	3.57143		8.8608	20.5637	15.5919	15.4282
8.8704	3.2	1.5873	3.57143		8.8704	20.459	16.2284	15.4453
8.88	3.6	1.5873	3.96825		8.88	20.6676	16.7497	15.0939
8.8896	3.2	1.98413	3.57143		8.8896	20.4271	16.9529	14.7579
8.8992	3.2	0.793651	3.96825		8.8992	20.6236	16.9653	14.8626
8.9088	3.2	1.5873	3.1746		8.9088	21.0623	16.96	15.1763
8.9184	3.6	0.793651	3.96825		8.9184	21.3777	16.7854	15.1237
8.928	3.6	1.98413	3.96825		8.928	21.3342	16.6544	14.6813
8.9376	3.2	1.98413	3.96825		8.9376	21.3594	16.71	15.1241
8.9472	3.2	1.98413	3.57143		8.9472	21.7385	16.611	15.0748
8.9568	4	1.5873	3.57143		8.9568	21.7967	16.5545	15.0652
8.9664	3.2	1.19048	3.96825		8.9664	21.6867	16.8737	15.1405
8.976	2.8	1.5873	3.57143		8.976	21.6345	16.6688	15.2081
8.9856	3.2	1.5873	3.1746		8.9856	21.7789	16.4173	14.8526
8.9952	3.6	1.5873	3.57143		8.9952	22.1128	16.1056	14.682
9.0048	3.2	2.38095	3.57143		9.0048	22.6261	15.8473	14.5704
9.0144	3.2	1.98413	3.57143		9.0144	23.1925	16.0483	14.9056
9.024	3.6	1.5873	3.57143		9.024	23.6588	16.3437	14.7856
9.0336	3.2	1.98413	3.96825		9.0336	23.5113	16.8163	15.2617
9.0432	3.2	1.98413	3.57143		9.0432	23.0156	16.5909	15.388
9.0528	3.2	1.98413	3.96825		9.0528	22.9342	16.2506	14.9286
9.0624	3.6	1.5873	3.57143		9.0624	22.8416	16.0308	14.8147
9.072	3.2	1.19048	3.57143		9.072	22.6238	15.631	15.1896
9.0816	3.2	1.98413	3.1746		9.0816	22.291	15.7885	14.7242
9.0912	3.2	1.98413	3.57143		9.0912	22.1325	15.9337	14.4787
9.1008	4	1.19048	3.57143		9.1008	22.008	15.7863	14.5037
9.1104	3.6	1.98413	3.96825		9.1104	22.0518	15.9078	14.7279
9.12	2.8	1.19048	3.57143		9.12	21.9126	15.7064	14.7957
9.1296	3.6	1.5873	3.96825		9.1296	21.7635	15.8393	14.7176
9.1392	4	1.98413	3.57143		9.1392	21.5282	15.8641	14.8589
9.1488	2.8	1.19048	3.57143		9.1488	21.748	15.4305	14.8032
9.1584	2.8	1.19048	3.57143		9.1584	22.2521	15.631	14.8553
9.168	3.2	1.5873	3.96825		9.168	22.2657	15.9305	14.7081
9.1776	2.8	2.38095	3.57143		9.1776	22.4966	16.1563	14.779
9.1872	2.4	1.19048	3.57143		9.1872	22.5086	16.7597	14.6848
9.1968	3.2	1.5873	3.1746		9.1968	22.0445	16.9563	14.6121
9.2064	3.2	1.5873	3.57143		9.2064	22.4841	16.9526	14.5895
9.216	3.2	1.5873	3.57143		9.216	22.0959	16.5767	14.7472
9.2256	2.8	1.98413	3.1746		9.2256	21.2566	16.9047	14.7764
9.2352	3.6	1.5873	3.96825		9.2352	20.9395	16.8617	14.6146
9.2448	2.8	1.5873	3.57143		9.2448	21.2026	16.6921	14.7358
9.2544	3.2	1.98413	3.1746		9.2544	21.5534	16.746	15.1284
9.264	3.2	1.5873	3.57143		9.264	21.5283	16.6623	15.2487
9.2736	3.6	1.5873	3.1746		9.2736	21.6043	16.9877	14.9947
9.2832	3.6	2.38095	3.1746		9.2832	22.0064	17.3653	14.8121
9.2928	2.8	1.5873	3.1746		9.2928	22.1114	17.4662	15.1397
9.3024	3.2	2.38095	3.96825		9.3024	21.7579	18.099	15.2781
9.312	3.2	1.98413	3.96825		9.312	21.7949	18.2605	15.2422
9.3216	3.6	1.98413	3.57143		9.3216	21.5571	18.3859	15.3086
9.3312	3.2	1.19048	3.57143		9.3312	21.9739	17.6912	14.8587
9.3408	4	1.98413	3.1746		9.3408	22.3538	17.5138	14.8643
9.3504	3.2	1.5873	3.96825		9.3504	22.3334	17.6526	15.097
9.36	3.2	1.5873	3.57143		9.36	22.5376	17.5586	14.7358
9.3696	3.6	2.38095	3.57143		9.3696	22.9052	17.4406	14.7862
9.3792	4	1.98413	3.96825		9.3792	22.7944	17.2172	15.1857
9.3888	3.2	1.98413	3.57143		9.3888	22.2473	17.3287	15.0698
9.3984	3.2	1.19048	3.57143		9.3984	22.4458	17.0109	14.9854
9.408	3.2	1.5873	3.57143		9.408	22.3957	17.0908	14.8814
9.4176	3.6	1.98413	3.57143		9.4176	22.2755	16.7751	14.8615
9.4272	2.8	1.19048	3.57143		9.4272	21.6968	16.6375	15.0677
9.4368	2.8	1.98413	3.57143		9.4368	21.2867	16.9328	15.1803
9.4464	4	1.5873	3.1746		9.4464	21.2776	17.2754	15.111
9.456	4	1.19048	3.57143		9.456	21.5181	17.3259	15.0099
9.4656	2.8	1.19048	3.96825		9.4656	22.0864	17.5533	15.203
9.4752	3.6	1.98413	3.96825		9.4752	21.8831	17.3829	14.8154
9.4848	3.2	1.5873	3.57143		9.4848	21.6413	17.5137	14.6814
9.4944	2.8	1.98413	3.96825		9.4944	21.4717	17.502	15.2157
9.504	3.2	1.5873	3.96825		9.504	21.2424	17.6241	15.0819
9.5136	3.6	1.98413	3.96825		9.5136	20.7631	17.6556	15.104
9.5232	2.8	1.5873	3.57143		9.5232	21.0223	17.5861	14.8343
9.5328	3.6	1.5873	3.57143		9.5328	21.3825	17.4577	14.8709
9.5424	3.2	2.38095	3.96825		9.5424	21.1313	17.5219	14.6976
9.552	2.8	1.5873	3.96825		9.552	20.7806	17.9325	15.0536
9.5616	4	1.98413	3.96825		9.5616	20.7106	18.0506	15.1908
9.5712	3.2	1.5873	3.57143		9.5712	20.7069	17.9617	15.3023
9.5808	2.8	1.98413	3.57143		9.5808	20.8392	17.5228	15.2187
9.5904	3.6	1.98413	3.96825		9.5904	20.6246	16.9859	15.1733
9.6	3.2	2.38095	3.96825		9.6	20.4915	16.9671	14.9136
9.6096	3.6	1.5873	3.57143		9.6096	20.399	17.3921	15.0208
9.6192	2.8	2.38095	3.1746		9.6192	20.4684	17.8167	14.9068
9.6288	3.6	1.98413	3.57143		9.6288	20.6761	17.7028	15.1969
9.6384	3.2	1.98413	3.1746		9.6384	21.3491	17.4963	15.2417
9.648	2.4	1.98413	3.96825		9.648	21.7315	17.0984	15.1208
9.6576	4	1.98413	3.1746		9.6576	21.6471	17.0349	14.9859
9.6672	3.2	1.98413	3.57143		9.6672	21.1267	17.3312	14.8733
9.6768	3.2	1.98413	3.57143		9.6768	20.9533	17.5413	14.8772
9.6864	3.6	1.5873	3.57143		9.6864	21.043	17.5995	15.0141
9.696	2.4	1.98413	3.96825		9.696	21.0513	17.6301	15.1932
9.7056	3.2	1.98413	3.96825		9.7056	20.8577	17.4692	15.1954
9.7152	4	1.98413	3.96825		9.7152	20.8021	17.0581	14.8342
9.7248	3.2	1.98413	3.96825		9.7248	21.0878	16.8838	14.9293
9.7344	3.6	2.38095	3.57143		9.7344	21.1379	17.0032	14.9704
9.744	2.8	1.98413	3.57143		9.744	20.7114	16.8662	14.8666
9.7536	4	1.98413	3.96825		9.7536	20.6964	16.8828	14.7379
9.7632	3.6	2.38095	3.57143		9.7632	20.6329	16.909	14.6415
9.7728	3.6	1.98413	3.57143		9.7728	20.4162	17.0374	14.6371
9.7824	3.6	1.5873	3.57143		9.7824	19.8526	17.3244	15.1515
9.792	4	1.98413	3.96825		9.792	19.9908	17.4639	15.2091
9.8016	4	1.98413	3.57143		9.8016	19.5735	17.4287	14.9555
9.8112	3.6	1.98413	3.57143		9.8112	18.8797	17.3963	14.8079
9.8208	3.6	1.98413	3.57143		9.8208	18.8572	17.4584	14.8184
9.8304	3.2	1.98413	3.96825		9.8304	18.6815	17.806	15.2643
9.84	2.4	2.38095	3.96825		9.84	18.2147	17.9932	15.2807
9.8496	3.2	1.5873	3.57143		9.8496	17.8401	17.6336	14.9785
9.8592	3.6	1.98413	2.77778		9.8592	17.6313	17.6017	14.7782
9.8688	2.8	1.5873	3.57143		9.8688	17.3342	17.4851	14.8904
9.8784	3.6	1.5873	3.57143		9.8784	17.2299	17.013	14.813
9.888	2.8	1.98413	3.57143		9.888	17.7484	16.9908	14.7549
9.8976	3.6	1.98413	3.1746		9.8976	17.5774	16.9218	14.9268
9.9072	3.6	1.5873	3.96825		9.9072	17.5788	17.2276	15.2815
9.9168	3.2	1.5873	3.57143		9.9168	17.0014	17.5121	15.3348
9.9264	3.2	1.5873	3.57143		9.9264	16.8001	17.6308	15.1976
9.936	2.8	1.98413	3.1746		9.936	17.0766	17.876	15.3547
9.9456	4	1.19048	3.1746		9.9456	17.3537	17.7256	15.0434
9.9552	3.2	1.19048	3.1746		9.9552	17.3509	17.0117	14.5174
9.9648	2.8	2.38095	3.57143		9.9648	17.1409	16.748	14.1845
9.9744	3.2	1.98413	3.96825		9.9744	17.2674	16.7547	14.5565
9.984	3.2	1.5873	3.57143		9.984	17.5931	16.6805	14.9192
9.9936	3.6	2.38095	3.1746		9.9936	17.8313	16.3041	14.5803
10.0032	3.2	1.98413	3.96825		10.0032	18.0307	16.2781	14.8465
10.0128	3.6	1.98413	3.96825		10.0128	17.7055	16.4687	15.2564
10.0224	3.2	1.98413	3.96825		10.0224	17.5559	16.452	15.2047
10.032	3.2	1.5873	3.96825		10.032	17.5415	16.6865	15.1465
10.0416	3.6	1.5873	3.96825		10.0416	18.0714	16.9445	15.0095
10.0512	2.8	1.98413	3.96825		10.0512	18.4359	17.0212	15.1783
10.0608	3.6	1.98413	3.96825		10.0608	17.9093	16.9233	15.0791
10.0704	3.6	1.5873	3.96825		10.0704	17.6241	17.0392	15.1832
10.08	2.8	1.98413	3.96825		10.08	17.5416	17.7169	14.9115
10.0896	4	1.98413	3.96825		10.0896	17.5629	17.5891	14.7863
10.0992	2.4	1.19048	3.96825		10.0992	17.562	17.2978	14.8533
10.1088	2.8	1.5873	3.96825		10.1088	17.8234	17.3717	14.918
10.1184	3.2	1.98413	3.96825		10.1184	17.9005	17.5421	14.9052
10.128	3.2	1.98413	3.57143		10.128	17.5887	17.8918	14.6691
10.1376	3.2	1.98413	3.96825		10.1376	17.1799	17.985	14.7549
10.1472	2.8	1.98413	3.96825		10.1472	17.2593	17.6091	15.1703
10.1568	3.6	1.5873	3.96825		10.1568	17.5444	17.392	14.805
10.1664	2.8	1.98413	3.96825		10.1664	17.3809	17.309	14.6659
10.176	3.2	1.5873	3.96825		10.176	17.4797	17.5101	14.8401
10.1856	3.6	1.98413	3.57143		10.1856	17.379	17.225	14.626
10.1952	3.6	2.38095	3.57143		10.1952	17.5002	17.2873	14.3554
10.2048	3.6	1.5873	3.96825		10.2048	17.4501	17.6789	14.436
10.2144	3.2	1.5873	3.96825		10.2144	17.1849	17.7525	14.9314
10.224	4	1.98413	3.96825		10.224	17.1562	17.5095	15.0624
10.2336	2.8	1.5873	3.1746		10.2336	17.3793	17.6003	14.957
10.2432	4	1.98413	3.57143		10.2432	17.0933	17.4711	15.0085
10.2528	4	1.98413	3.57143		10.2528	17.0464	17.3217	15.311
10.2624	3.2	1.98413	3.57143		10.2624	17.5492	17.1221	15.0566
10.272	3.2	1.5873	3.57143		10.272	17.9703	17.0117	14.9624
10.2816	3.2	1.98413	3.96825		10.2816	18.3903	17.1067	14.7824
10.2912	3.2	2.38095	3.96825		10.2912	18.3032	16.8271	14.7507
10.3008	2.8	1.5873	3.1746		10.3008	18.0684	17.1846	14.6224
10.3104	3.6	1.98413	3.96825		10.3104	17.8839	17.4637	14.7235
10.32	3.2	1.5873	3.1746		10.32	17.8097	17.7788	15.0008
10.3296	3.2	1.5873	3.57143		10.3296	17.6722	18.1157	15.0598
10.3392	3.2	1.5873	2.77778		10.3392	17.4205	17.5224	15.338
10.3488	3.6	1.5873	3.96825		10.3488	17.5785	17.3771	15.4072
10.3584	3.6	1.5873	3.57143		10.3584	17.9719	17.0555	15.399
10.368	3.6	1.98413	3.96825		10.368	18.0564	16.918	15.3736
10.3776	3.2	1.98413	3.57143		10.3776	17.7351	17.1745	15.3299
10.3872	2.8	2.38095	3.96825		10.3872	17.1502	17.3141	15.4475
10.3968	3.6	2.38095	3.96825		10.3968	16.7666	17.6909	15.2533
10.4064	3.6	1.5873	3.1746		10.4064	16.5609	17.5906	15.2106
10.416	4	1.5873	3.57143		10.416	16.5404	17.6425	15.0533
10.4256	4	1.5873	3.96825		10.4256	16.6081	17.8943	15.0536
10.4352	3.6	1.98413	3.96825		10.4352	16.7073	17.8235	14.8935
10.4448	2.8	1.5873	3.57143		10.4448	17.0633	17.3428	14.8567
10.4544	2.8	1.5873	3.57143		10.4544	17.3919	17.8263	14.7865
10.464	2.8	1.98413	3.57143		10.464	17.8899	17.8793	15.0349
10.4736	3.2	1.5873	3.57143		10.4736	17.9738	18.5147	15.2088
10.4832	3.6	1.19048	3.1746		10.4832	17.7444	18.5286	15.0152
10.4928	3.6	1.98413	3.96825		10.4928	17.3544	18.191	14.7932
10.5024	4	1.98413	3.1746		10.5024	17.1169	18.4205	15.0419
10.512	3.6	1.98413	3.57143		10.512	16.9107	18.1744	15.6001
10.5216	2.8	1.98413	3.1746		10.5216	17.1457	18.0547	15.3619
10.5312	3.2	1.5873	3.1746		10.5312	17.6478	17.7724	15.6832
10.5408	2.8	1.98413	3.96825		10.5408	17.8618	17.2878	15.4364
10.5504	3.2	1.5873	3.96825		10.5504	17.4533	16.9108	15.1934
10.56	3.2	1.98413	3.1746		10.56	16.9398	16.636	15.3708
10.5696	3.6	1.98413	3.57143		10.5696	16.6311	16.6933	15.0211
10.5792	3.6	1.5873	3.96825		10.5792	16.5623	17.0845	15.5328
10.5888	2.8	1.98413	3.96825		10.5888	16.6514	16.9127	15.2035
10.5984	3.2	1.98413	3.1746		10.5984	16.8514	16.5726	15.1693
10.608	3.6	2.38095	3.96825		10.608	17.0546	16.6634	15.2111
10.6176	3.2	1.98413	3.57143		10.6176	17.3105	16.9085	14.5698
10.6272	3.6	1.98413	3.57143		10.6272	17.3435	16.8273	14.2268
10.6368	3.2	1.98413	3.57143		10.6368	17.3453	16.6791	14.5385
10.6464	2.8	2.38095	3.96825		10.6464	17.6135	16.7631	14.8162
10.656	4	1.98413	3.57143		10.656	17.2712	16.9307	14.824
10.6656	3.6	1.98413	3.96825		10.6656	16.8094	16.7779	14.7857
10.6752	3.2	1.98413	3.57143		10.6752	16.9296	16.6191	14.6808
10.6848	3.2	1.98413	3.1746		10.6848	16.6432	16.5942	14.8326
10.6944	4	1.5873	3.96825		10.6944	16.4837	16.9185	15.1975
10.704	2.8	1.98413	3.57143		10.704	16.6557	16.9635	15.1068
10.7136	4	1.5873	3.57143		10.7136	16.1203	17.2828	15.1845
10.7232	3.2	1.5873	3.96825		10.7232	15.7544	17.0961	14.8445
10.7328	2.8	1.98413	3.57143		10.7328	16.2236	17.113	14.6015
10.7424	3.6	1.98413	3.1746		10.7424	16.8359	16.7757	14.7322
10.752	3.2	1.5873	3.96825		10.752	17.2637	16.9827	15.2957
10.7616	3.6	1.98413	3.57143		10.7616	17.6053	16.6831	15.449
10.7712	3.6	1.98413	3.57143		10.7712	17.5643	16.8919	15.4826
10.7808	3.2	1.98413	3.96825		10.7808	17.6345	17.0654	15.3993
10.7904	3.6	2.38095	3.57143		10.7904	17.7687	17.1496	15.163
10.8	2.8	1.5873	3.96825		10.8	18.044	17.3681	15.2354
10.8096	2.4	1.98413	3.96825		10.8096	18.1358	17.1659	15.3098
10.8192	2.4	2.38095	3.57143		10.8192	18.0162	16.9403	14.9516
10.8288	2.8	1.98413	2.77778		10.8288	17.6649	16.8315	15.0594
10.8384	3.6	1.5873	3.96825		10.8384	17.3726	16.9531	15.1874
10.848	3.2	1.98413	3.96825		10.848	17.2271	17.0128	15.3172
10.8576	3.2	1.5873	3.96825		10.8576	17.4971	17.2579	15.1082
10.8672	2.8	1.98413	3.57143		10.8672	17.7769	17.3437	15.2347
10.8768	3.6	1.98413	3.57143		10.8768	18.1415	17.2186	14.7255
10.8864	3.6	1.98413	3.1746		10.8864	17.8506	16.8311	14.6858
10.896	2.8	1.98413	3.96825		10.896	18.0972	16.8979	14.8224
10.9056	3.6	1.5873	3.57143		10.9056	18.3848	17.0312	14.8058
10.9152	3.6	2.38095	3.96825		10.9152	18.7019	17.0845	14.9651
10.9248	3.2	1.5873	3.96825		10.9248	18.736	16.8815	14.6797
10.9344	2.8	2.38095	3.57143		10.9344	18.8186	16.651	14.5663
10.944	4	1.98413	3.96825		10.944	19.3837	17.0148	14.7596
10.9536	2.8	2.38095	3.1746		10.9536	19.7839	17.0725	15.0243
10.9632	2.8	1.5873	3.96825		10.9632	20.2204	17.4064	15.1124
10.9728	2.8	1.5873	3.57143		10.9728	20.5958	17.5707	14.9923
10.9824	3.6	1.19048	3.96825		10.9824	20.3608	17.6724	15.2282
10.992	2.8	1.98413	3.57143		10.992	19.9293	18.1408	15.1014
11.0016	3.6	2.38095	3.96825		11.0016	19.0167	17.8848	14.9419
11.0112	2.8	1.19048	2.77778		11.0112	18.7557	17.5356	14.9068
11.0208	3.2	1.5873	3.57143		11.0208	18.8548	17.6793	15.0613
11.0304	2.8	2.38095	3.96825		11.0304	18.9694	17.6547	15.0242
11.04	3.6	1.98413	3.57143		11.04	18.87	17.1952	14.9528
11.0496	2.8	1.98413	3.57143		11.0496	18.9255	16.8117	14.876
11.0592	3.2	1.5873	3.57143		11.0592	18.3891	16.3765	14.9437
11.0688	4	1.5873	3.57143		11.0688	17.9042	16.3615	15.0846
11.0784	3.2	1.5873	3.1746		11.0784	17.7182	16.5039	15.4147
11.088	3.2	1.19048	3.57143		11.088	17.6238	16.9133	15.33
11.0976	3.2	1.98413	3.57143		11.0976	17.5737	17.4062	15.222
11.1072	3.6	1.19048	3.96825		11.1072	17.7076	17.3937	15.1026
11.1168	2.8	1.98413	3.96825		11.1168	17.6838	17.5765	14.8145
11.1264	2.4	1.98413	3.96825		11.1264	17.5241	17.6791	14.6367
11.136	2.4	1.98413	3.96825		11.136	17.1775	17.5332	14.6161
11.1456	3.6	1.98413	3.57143		11.1456	17.0902	17.4275	14.7606
11.1552	2.8	1.5873	3.57143		11.1552	16.9961	17.6218	15.3841
11.1648	2.4	2.38095	3.96825		11.1648	16.5863	17.5911	15.2313
11.1744	2.8	1.98413	3.96825		11.1744	16.5137	17.425	14.926
11.184	3.2	2.38095	3.57143		11.184	16.4733	17.1954	14.8698
11.1936	2.8	1.5873	3.96825		11.1936	16.5106	16.9544	14.8017
11.2032	3.2	1.98413	3.1746		11.2032	16.6184	16.8946	14.9588
11.2128	3.2	2.38095	3.57143		11.2128	17.155	16.6141	14.7451
11.2224	2.4	1.98413	3.57143		11.2224	17.0674	16.6355	14.7441
11.232	3.6	1.5873	3.96825		11.232	16.9352	16.8256	14.9283
11.2416	2.8	1.5873	3.96825		11.2416	17.1975	16.8094	15.2422
11.2512	2.4	1.5873	3.96825		11.2512	17.2295	16.8148	15.2828
11.2608	3.2	1.98413	3.57143		11.2608	17.537	17.0478	14.9335
11.2704	3.2	1.5873	3.96825		11.2704	17.378	17.2683	14.8583
11.28	3.2	2.38095	3.96825		11.28	17.1495	17.0875	15.1657
11.2896	2.8	2.38095	3.57143		11.2896	17.3397	17.0439	15.018
11.2992	3.6	1.98413	3.96825		11.2992	17.8192	17.0422	15.1216
11.3088	2.4	1.98413	3.96825		11.3088	18.2278	17.2037	15.0016
11.3184	2.8	1.5873	3.96825		11.3184	18.6906	17.1575	15.11
11.328	3.6	1.98413	3.1746		11.328	18.3844	17.1929	15.2682
11.3376	2	1.5873	3.57143		11.3376	18.0787	17.2735	15.1187
11.3472	3.2	1.98413	3.96825		11.3472	17.8362	17.7186	15.0624
11.3568	3.2	1.5873	3.96825		11.3568	17.914	17.9649	15.0241
11.3664	4	1.98413	3.96825		11.3664	17.5657	18.1809	14.8617
11.376	2.8	1.5873	3.96825		11.376	17.098	17.6958	14.6165
11.3856	2.8	1.98413	3.96825		11.3856	16.7029	17.5352	14.7787
11.3952	3.2	1.98413	3.57143		11.3952	16.6597	17.568	14.9731
11.4048	4	1.98413	3.96825		11.4048	16.2487	17.8167	14.7957
11.4144	3.6	1.5873	3.57143		11.4144	16.2808	17.5732	14.7065
11.424	3.6	1.5873	3.1746		11.424	15.9225	17.6246	15.1956
11.4336	3.6	2.38095	3.57143		11.4336	16.1866	17.8284	15.2409
11.4432	3.2	1.98413	3.1746		11.4432	16.8301	18.1577	14.8735
11.4528	3.2	1.98413	3.57143		11.4528	17.5482	18.0604	14.7116
11.4624	3.2	2.38095	3.96825		11.4624	17.806	18.0216	14.8647
11.472	3.6	1.98413	3.57143		11.472	17.7243	18.1472	14.9788
11.4816	3.6	1.98413	3.57143		11.4816	18.0778	17.9747	14.5337
11.4912	2.8	1.5873	3.57143		11.4912	18.296	17.5524	14.9739
11.5008	3.6	2.38095	3.57143		11.5008	18.4817	17.7091	15.3742
11.5104	3.2	1.5873	3.1746		11.5104	18.2772	17.7954	15.3105
11.52	3.2	1.5873	3.57143		11.52	18.3637	17.3492	14.9677
11.5296	3.2	1.98413	3.57143		11.5296	18.6231	17.4983	15.5331
11.5392	3.6	1.98413	3.57143		11.5392	18.8636	17.679	15.7535
11.5488	3.2	1.5873	3.96825		11.5488	18.8443	17.5839	15.636
11.5584	3.2	1.98413	3.57143		11.5584	18.5575	17.6076	15.4613
11.568	2.8	2.38095	3.57143		11.568	18.2151	17.6552	15.1102
11.5776	3.6	1.98413	3.96825		11.5776	17.8495	17.9477	15.167
11.5872	3.6	1.98413	3.96825		11.5872	17.949	18.356	15.1346
11.5968	4	2.38095	3.57143		11.5968	18.2046	18.1994	15.4891
11.6064	3.2	1.5873	3.1746		11.6064	18.2172	18.4388	15.0057
11.616	4	1.98413	3.57143		11.616	18.1631	18.3976	14.9525
11.6256	4	2.38095	3.57143		11.6256	17.8153	18.5509	14.8243
11.6352	3.6	1.98413	3.96825		11.6352	17.7387	18.7118	14.8698
11.6448	3.6	1.5873	3.57143		11.6448	17.4109	18.9805	15.063
11.6544	3.6	1.5873	3.57143		11.6544	17.538	18.7663	15.0467
11.664	2.8	2.38095	3.96825		11.664	18.081	18.7093	14.9644
11.6736	3.2	1.5873	3.96825		11.6736	18.5806	18.1779	15.0336
11.6832	4	1.98413	3.96825		11.6832	18.3326	17.9996	14.8273
11.6928	4	1.98413	3.57143		11.6928	18.3368	17.7135	15.0543
11.7024	4	1.98413	3.57143		11.7024	18.2108	17.7019	15.0983
11.712	2.4	1.98413	3.96825		11.712	18.1868	17.5688	14.88
11.7216	4	1.98413	3.1746		11.7216	17.9508	17.3125	14.9629
11.7312	3.6	1.98413	3.57143		11.7312	18.1256	17.1609	14.969
11.7408	2.8	2.38095	3.96825		11.7408	18.4119	17.212	15.0374
11.7504	3.2	1.98413	3.57143		11.7504	18.8159	17.0721	15.477
11.76	3.6	1.98413	3.57143		11.76	19.2215	17.1852	15.5514
11.7696	3.6	1.98413	2.77778		11.7696	19.7097	17.2458	15.1534
11.7792	2.8	1.19048	3.1746		11.7792	20.3748	17.2436	15.0544
11.7888	3.2	1.19048	3.57143		11.7888	20.313	17.2043	15.127
11.7984	3.6	1.98413	3.57143		11.7984	19.9274	17.2217	15.004
11.808	3.6	1.98413	3.1746		11.808	19.6133	17.5856	15.05
11.8176	3.2	1.5873	3.96825		11.8176	19.3889	17.167	15.1173
11.8272	2.8	1.98413	3.57143		11.8272	19.3978	16.8275	14.9363
11.8368	3.6	1.5873	3.96825		11.8368	19.2214	16.2089	15.1661
11.8464	2.8	1.5873	3.57143		11.8464	19.1277	16.472	15.1814
11.856	3.2	1.98413	3.96825		11.856	19.2976	16.9423	15.1677
11.8656	2.8	1.98413	3.1746		11.8656	19.6453	17.1502	15.2663
11.8752	4	1.98413	3.96825		11.8752	19.6302	16.8185	15.2299
11.8848	3.2	1.98413	3.96825		11.8848	19.7998	16.2637	15.0663
11.8944	2.8	1.98413	3.57143		11.8944	20.2797	16.5922	15.0014
11.904	2.8	1.19048	3.96825		11.904	20.2279	16.9715	15.2629
11.9136	4	1.19048	3.96825		11.9136	20.1307	17.2903	15.3012
11.9232	3.2	1.98413	3.96825		11.9232	19.8287	17.7017	15.469
11.9328	3.2	1.5873	3.96825		11.9328	19.9298	17.8343	15.6437
11.9424	3.2	1.19048	3.96825		11.9424	20.5943	17.4209	15.298
11.952	2.8	1.98413	3.57143		11.952	20.3895	17.2921	14.8048
11.9616	3.2	1.5873	3.57143		11.9616	20.2177	17.14	14.8393
11.9712	2.8	1.98413	3.57143		11.9712	20.0807	17.2815	15.2488
11.9808	2.8	2.38095	3.1746		11.9808	20.0635	17.4033	14.9094
11.9904	4	1.98413	3.96825		11.9904	19.7891	17.1953	14.6536
12	4	1.98413	3.57143		12	19.9056	17.0327	14.9676
12.0096	3.6	1.5873	3.57143		12.0096	20.0935	16.5873	15.0769
12.0192	3.2	1.98413	3.57143		12.0192	20.5077	16.7055	14.9426
12.0288	3.6	1.98413	3.96825		12.0288	20.9072	17.1998	14.8834
12.0384	3.6	1.5873	3.96825		12.0384	21.3132	16.8963	14.6851
12.048	2.8	1.5873	3.96825		12.048	21.6213	16.7283	15.0124
12.0576	4	1.98413	3.57143		12.0576	21.7612	16.8019	15.1873
12.0672	4	2.38095	3.96825		12.0672	21.956	16.8624	15.2849
12.0768	3.2	1.5873	3.57143		12.0768	21.7173	17.058	15.1723
12.0864	3.6	1.5873	3.57143		12.0864	21.5123	17.166	15.2314
12.096	4	2.38095	3.57143		12.096	21.6376	17.1954	15.1018
12.1056	3.2	1.5873	3.57143		12.1056	21.9327	17.4171	15.1647
12.1152	3.6	1.5873	3.57143		12.1152	22.5016	17.2066	15.1366
12.1248	2.4	1.5873	3.96825		12.1248	23.1452	17.0726	15.0071
12.1344	3.2	1.98413	3.96825		12.1344	23.4873	16.8917	15.2699
12.144	3.6	1.19048	3.1746		12.144	22.9177	16.8026	15.1505
12.1536	3.2	2.38095	3.96825		12.1536	22.5083	16.8536	14.8051
12.1632	3.6	1.5873	3.96825		12.1632	22.501	16.9907	14.5478
12.1728	3.6	1.98413	3.1746		12.1728	22.6379	16.4305	14.9185
12.1824	3.2	1.98413	3.96825		12.1824	22.9178	16.6	15.098
12.192	3.2	1.98413	3.57143		12.192	22.4879	16.5323	14.7977
12.2016	2.8	1.5873	3.57143		12.2016	22.7073	16.0769	14.8341
12.2112	4	1.5873	3.57143		12.2112	22.715	15.7816	15.0501
12.2208	3.6	1.98413	3.57143		12.2208	22.6072	15.8601	14.8343
12.2304	3.6	1.98413	3.96825		12.2304	22.3341	15.9034	14.7673
12.24	3.6	1.98413	3.57143		12.24	21.8562	15.7308	14.91
12.2496	2.4	1.5873	3.96825		12.2496	21.5143	15.9287	15.0894
12.2592	2.8	1.5873	2.77778		12.2592	21.3936	16.4051	14.9665
12.2688	2.8	1.98413	3.1746		12.2688	21.0191	16.5812	14.8961
12.2784	3.2	1.98413	3.96825		12.2784	21.0443	16.3341	14.9172
12.288	4	1.5873	3.1746		12.288	20.8226	16.0385	14.7336
12.2976	3.2	1.98413	3.57143		12.2976	21.0227	16.4615	14.6143
12.3072	3.6	1.5873	3.57143		12.3072	20.9462	16.9062	14.8853
12.3168	2.4	1.98413	3.57143		12.3168	21.028	16.9103	15.5914
12.3264	3.6	1.5873	3.57143		12.3264	21.328	17.1338	15.5196
12.336	3.6	1.98413	3.57143		12.336	21.1651	17.1635	15.3772
12.3456	3.6	1.98413	3.1746		12.3456	20.9395	17.0526	15.207
12.3552	3.6	1.98413	3.96825		12.3552	20.7635	16.8378	15.1645
12.3648	3.6	1.5873	3.1746		12.3648	20.6512	16.7225	14.8807
12.3744	3.6	1.98413	3.1746		12.3744	20.1459	16.7911	14.9113
12.384	3.6	1.5873	3.57143		12.384	19.7427	17.1707	14.7725
12.3936	3.6	1.98413	3.57143		12.3936	20.2358	16.7309	15.1004
12.4032	3.2	2.38095	3.1746		12.4032	19.7112	15.9774	14.9427
12.4128	2.8	1.5873	3.57143		12.4128	19.063	15.7399	15.2534
12.4224	3.2	1.5873	3.96825		12.4224	18.9253	16.1246	15.1288
12.432	2.8	1.5873	2.77778		12.432	19.0981	16.3002	15.0422
12.4416	3.2	1.98413	3.1746		12.4416	19.0706	16.1342	15.2464
12.4512	3.6	2.38095	3.1746		12.4512	18.8169	16.2822	14.8817
12.4608	4	1.98413	3.96825		12.4608	18.6969	16.6003	14.7593
12.4704	3.2	1.5873	3.96825		12.4704	18.8305	16.744	15.2481
12.48	4	1.19048	3.96825		12.48	19.0302	16.4412	15.4784
12.4896	3.2	1.5873	3.57143		12.4896	18.844	15.8695	15.3417
12.4992	3.2	1.5873	3.57143		12.4992	19.1327	15.709	15.294
12.5088	2.8	1.98413	3.57143		12.5088	19.5671	15.793	15.2434
12.5184	3.6	2.38095	3.1746		12.5184	19.6213	15.9212	14.9868
12.528	2.8	1.5873	3.57143		12.528	19.6888	16.1273	14.9276
12.5376	2.8	2.38095	3.57143		12.5376	19.8663	16.1978	15.2806
12.5472	3.6	1.5873	3.57143		12.5472	20.0524	16.5838	15.4502
12.5568	2.8	1.5873	3.57143		12.5568	20.1543	16.6698	15.2343
12.5664	2.8	1.5873	3.96825		12.5664	20.5594	17.0016	14.9449
12.576	2.4	1.19048	3.57143		12.576	20.9066	17.1002	14.8181
12.5856	3.6	1.5873	3.57143		12.5856	21.5616	17.1051	15.0448
12.5952	3.2	1.5873	3.96825		12.5952	21.4836	17.1552	15.145
12.6048	2.8	1.98413	3.57143		12.6048	21.6949	16.8133	15.2259
12.6144	3.6	1.98413	3.57143		12.6144	21.9063	16.984	14.6209
12.624	3.2	1.98413	3.57143		12.624	21.7814	16.8468	14.692
12.6336	4	1.5873	3.96825		12.6336	22.2086	16.8834	14.6093
12.6432	3.6	1.5873	3.1746		12.6432	22.3407	17.2186	14.5027
12.6528	3.6	1.5873	3.57143		12.6528	22.5424	17.2212	14.5117
12.6624	3.2	1.19048	3.57143		12.6624	22.8518	17.245	15.1182
12.672	3.2	1.98413	3.96825		12.672	22.9201	17.6514	15.0519
12.6816	3.2	1.98413	3.57143		12.6816	22.8073	17.1623	15.3461
12.6912	3.6	1.98413	3.1746		12.6912	22.4609	16.6838	15.0022
12.7008	2.8	2.38095	3.57143		12.7008	22.032	16.6296	14.6265
12.7104	3.2	1.98413	3.96825		12.7104	21.8056	16.6888	14.7766
12.72	3.6	1.5873	3.96825		12.72	21.3962	16.8427	14.7406
12.7296	3.2	1.98413	3.1746		12.7296	21.7316	16.6316	14.5815
12.7392	3.6	1.98413	3.96825		12.7392	22.1366	16.8724	14.8099
12.7488	2.8	1.98413	3.57143		12.7488	21.8333	17.2442	15.1991
12.7584	3.6	1.5873	3.1746		12.7584	21.6777	17.1846	15.3042
12.768	3.2	1.5873	3.57143		12.768	21.768	16.9218	14.8211
12.7776	3.2	2.38095	3.96825		12.7776	22.085	16.7312	14.6269
12.7872	3.2	1.5873	3.57143		12.7872	22.0071	16.8688	14.5457
12.7968	4	1.19048	3.57143		12.7968	21.4829	16.8034	14.7852
12.8064	2.8	1.98413	3.96825		12.8064	20.8771	16.5779	14.598
12.816	2.8	2.38095	3.96825		12.816	20.6092	17.2533	14.8061
12.8256	3.6	1.5873	3.1746		12.8256	20.6776	17.7672	15.0075
12.8352	4	1.98413	3.57143		12.8352	20.6773	17.7561	14.9389
12.8448	4	1.98413	3.57143		12.8448	20.8043	17.6619	15.2922
12.8544	3.2	1.98413	3.57143		12.8544	21.0262	17.3025	15.2468
12.864	3.6	2.38095	3.96825		12.864	21.1365	16.9236	15.0154
12.8736	3.6	1.5873	3.1746		12.8736	21.0629	16.9812	15.0151
12.8832	3.6	1.98413	3.1746		12.8832	21.4462	16.5966	15.0865
12.8928	2.4	1.98413	3.1746		12.8928	22.105	16.5967	15.2494
12.9024	2.8	1.98413	2.77778		12.9024	22.7338	17.0379	15.283
12.912	3.2	1.5873	3.57143		12.912	23.3971	17.0508	15.0868
12.9216	3.6	1.98413	3.57143		12.9216	23.0739	16.8577	15.1878
12.9312	3.6	1.5873	3.57143		12.9312	22.7357	16.5895	15.0172
12.9408	3.2	1.5873	3.96825		12.9408	22.6826	16.4886	14.9195
12.9504	3.6	1.5873	3.57143		12.9504	23.0907	15.9417	14.9597
12.96	3.6	1.5873	3.96825		12.96	23.6106	16.1478	15.1512
12.9696	3.6	2.38095	3.96825		12.9696	23.3914	16.1148	15.2476
12.9792	2.8	1.98413	3.57143		12.9792	23.4526	16.0922	15.237
12.9888	4	1.5873	3.57143		12.9888	23.3637	16.477	15.1324
12.9984	3.6	1.98413	3.96825		12.9984	23.0646	17.0868	15.1339
13.008	3.6	1.5873	3.96825		13.008	23.0031	17.1767	14.7388
13.0176	4	1.5873	3.57143		13.0176	22.792	17.5294	14.9298
13.0272	3.2	1.5873	3.96825		13.0272	22.642	18.097	15.2948
13.0368	2.8	1.5873	3.57143		13.0368	22.8995	18.0645	15.4616
13.0464	2.8	1.98413	3.96825		13.0464	22.8331	18.0642	15.2893
13.056	3.6	1.98413	3.1746		13.056	22.858	18.2282	15.0452
13.0656	3.6	1.98413	3.57143		13.0656	22.6585	18.4394	14.7372
13.0752	3.6	1.5873	3.1746		13.0752	22.7254	18.6781	14.721
13.0848	4	1.98413	3.57143		13.0848	23.2974	18.5937	14.7718
13.0944	3.2	1.98413	3.57143		13.0944	23.8083	18.5629	15.0153
13.104	3.2	1.98413	3.1746		13.104	23.864	18.4092	15.5566
13.1136	3.6	1.5873	3.1746		13.1136	23.7783	18.1964	15.4004
13.1232	4	1.98413	3.57143		13.1232	23.8821	18.4181	15.1611
13.1328	3.6	1.98413	3.57143		13.1328	24.1223	18.1909	15.3203
13.1424	3.2	1.98413	3.57143		13.1424	24.0442	18.2582	14.9908
13.152	3.2	1.19048	3.57143		13.152	23.7125	18.4565	15.1634
13.1616	3.6	1.5873	3.1746		13.1616	23.4264	18.843	15.2923
13.1712	3.2	1.5873	3.96825		13.1712	23.0614	19.0082	15.2689
13.1808	2.8	1.98413	3.57143		13.1808	23.1419	18.7769	15.1488
13.1904	4	1.5873	3.57143		13.1904	23.646	18.0713	14.9977
13.2	3.6	1.5873	3.57143		13.2	23.544	17.7873	14.5981
13.2096	3.6	1.98413	3.57143		13.2096	23.3812	17.616	14.8067
13.2192	3.2	1.98413	3.1746		13.2192	23.5654	17.7665	14.5872
13.2288	2.8	1.5873	3.57143		13.2288	23.7534	17.9199	14.9334
13.2384	3.6	1.98413	3.1746		13.2384	23.7029	17.7605	14.9268
13.248	2.4	2.38095	3.1746		13.248	23.3072	17.471	14.9567
13.2576	2.4	1.5873	3.96825		13.2576	22.6803	17.3085	15.2262
13.2672	2.8	1.19048	3.96825		13.2672	22.1788	17.5903	15.8513
13.2768	3.6	1.98413	3.57143		13.2768	22.2152	17.5588	15.507
13.2864	3.2	1.19048	3.57143		13.2864	21.863	17.1586	14.8307
13.296	3.2	1.98413	3.57143		13.296	21.5536	16.9071	14.5071
13.3056	3.6	1.98413	3.1746		13.3056	21.2882	17.0496	14.7283
13.3152	3.2	1.19048	3.57143		13.3152	21.4568	17.1042	15.142
13.3248	3.6	1.98413	3.57143		13.3248	21.7357	17.0275	15.2469
13.3344	2.8	1.98413	3.96825		13.3344	21.8573	16.8815	15.1798
13.344	2.8	1.19048	3.96825		13.344	22.1663	17.0376	15.0814
13.3536	2.8	1.19048	3.1746		13.3536	22.5774	17.1293	14.8338
13.3632	2.8	1.5873	3.57143		13.3632	22.5534	17.365	15.1653
13.3728	3.6	1.19048	3.57143		13.3728	22.4733	17.3584	15.0559
13.3824	4	2.38095	3.57143		13.3824	22.0386	17.2503	14.5322
13.392	3.2	2.38095	3.96825		13.392	22.0556	17.3702	14.823
13.4016	3.6	1.98413	3.1746		13.4016	22.2055	17.3927	14.8614
13.4112	2.8	1.98413	3.96825		13.4112	22.1873	16.8823	14.9288
13.4208	4	2.38095	3.57143		13.4208	21.7485	16.7774	14.9272
13.4304	3.2	1.98413	3.57143		13.4304	21.0732	16.7191	15.1987
13.44	2.8	1.98413	3.57143		13.44	21.0577	16.4775	15.2166
13.4496	3.2	2.38095	3.57143		13.4496	21.0677	16.6818	15.2516
13.4592	3.2	1.5873	3.57143		13.4592	21.2513	17.0757	15.304
13.4688	3.2	1.98413	3.1746		13.4688	21.4742	17.1709	14.813
13.4784	2.8	1.5873	3.57143		13.4784	21.9336	17.0229	14.7369
13.488	3.2	1.19048	3.57143		13.488	21.7506	16.4848	15.2262
13.4976	3.2	1.98413	3.57143		13.4976	21.5405	16.5466	15.2686
13.5072	3.6	1.19048	3.57143		13.5072	21.5432	16.9744	15.4048
13.5168	3.6	1.5873	3.57143		13.5168	21.2919	17.5542	15.3196
13.5264	3.6	1.98413	3.96825		13.5264	20.9887	17.3998	15.4434
13.536	4	1.98413	3.1746		13.536	20.9773	17.0972	15.4659
13.5456	4	1.5873	3.57143		13.5456	20.6066	16.6375	15.2388
13.5552	3.6	1.5873	3.96825		13.5552	20.5346	16.908	15.1105
13.5648	3.6	2.38095	3.96825		13.5648	20.5498	16.9729	14.9262
13.5744	4	1.98413	3.96825		13.5744	20.7032	17.0038	14.887
13.584	3.2	1.5873	3.57143		13.584	20.5045	17.0787	15.1175
13.5936	3.2	1.98413	3.96825		13.5936	20.625	17.0267	15.6489
13.6032	4	2.38095	3.57143		13.6032	20.9806	16.9092	15.4093
13.6128	2.8	1.98413	3.96825		13.6128	21.7828	16.921	15.1841
13.6224	4	1.98413	3.57143		13.6224	22.2656	16.8915	15.3043
13.632	3.2	1.5873	3.57143		13.632	22.1953	16.9812	14.8945
13.6416	3.2	1.98413	3.57143		13.6416	21.9855	16.791	14.737
13.6512	3.6	2.38095	3.1746		13.6512	22.2947	16.6548	15.39
13.6608	2.4	2.38095	3.57143		13.6608	22.1344	16.6177	15.117
13.6704	3.6	1.98413	3.96825		13.6704	21.8093	16.4191	15.143
13.68	2.8	1.98413	3.57143		13.68	21.2651	16.0468	15.1071
13.6896	3.6	1.98413	3.96825		13.6896	20.9495	15.9847	14.9927
13.6992	3.6	1.98413	3.96825		13.6992	20.6167	16	15.3805
13.7088	3.6	1.98413	3.96825		13.7088	20.4991	15.3818	15.2468
13.7184	3.6	1.5873	3.57143		13.7184	20.3234	15.2005	15.0505
13.728	3.6	1.98413	3.1746		13.728	20.07	15.3213	14.9007
13.7376	3.6	1.5873	3.96825		13.7376	20.6873	15.8204	15.0856
13.7472	3.6	0.793651	3.96825		13.7472	21.066	15.9586	15.5061
13.7568	3.6	2.38095	3.1746		13.7568	21.4351	16.363	15.1374
13.7664	3.2	1.19048	3.96825		13.7664	21.8152	16.5597	14.8679
13.776	3.6	1.19048	3.57143		13.776	22.2835	16.7373	14.8783
13.7856	3.6	1.5873	3.96825		13.7856	22.0062	16.612	15.1679
13.7952	2.8	1.98413	3.1746		13.7952	21.8739	16.2168	15.2545
13.8048	3.2	1.19048	3.96825		13.8048	21.9247	16.0583	15.045
13.8144	2.4	1.19048	3.96825		13.8144	21.9265	16.0031	14.8548
13.824	3.6	1.98413	3.57143		13.824	21.6168	16.0676	15.0563
13.8336	4	1.98413	2.77778		13.8336	20.738	16.235	14.9728
13.8432	2.8	1.5873	3.57143		13.8432	20.3512	16.3382	15.0971
13.8528	3.2	1.98413	3.57143		13.8528	20.4703	16.531	14.9412
13.8624	3.2	2.38095	3.1746		13.8624	20.5774	16.7422	15.0486
13.872	4	2.38095	3.1746		13.872	20.4483	16.9351	15.0565
13.8816	3.2	1.19048	3.57143		13.8816	20.3576	17.0638	14.9018
13.8912	2.8	1.98413	3.1746		13.8912	20.6339	16.8058	14.6906
13.9008	2.8	1.98413	3.1746		13.9008	20.7886	16.577	14.587
13.9104	3.2	1.5873	3.1746		13.9104	20.7334	16.1575	14.9971
13.92	3.2	2.38095	3.57143		13.92	20.9555	16.0121	14.9267
13.9296	3.6	1.5873	3.57143		13.9296	21.1586	15.8974	14.772
13.9392	3.6	2.38095	3.57143		13.9392	21.2265	16.4631	14.6794
13.9488	3.6	1.98413	3.57143		13.9488	21.2953	16.1469	14.842
13.9584	2.8	1.98413	3.57143		13.9584	21.1146	15.9637	14.9535
13.968	3.6	1.98413	3.96825		13.968	21.1901	15.5925	15.2953
13.9776	3.6	1.98413	3.57143		13.9776	21.1112	16.059	15.2849
13.9872	3.6	1.5873	3.1746		13.9872	20.9881	16.3494	14.932
13.9968	2.4	1.98413	3.96825		13.9968	20.9118	16.2901	15.1479
14.0064	3.2	1.98413	3.96825		14.0064	20.8084	16.5459	15.4351
14.016	2.8	1.19048	3.57143		14.016	21.0769	16.3538	15.0841
14.0256	3.2	1.98413	3.57143		14.0256	21.1677	16.1274	15.0072
14.0352	3.2	1.19048	3.57143		14.0352	21.4088	16.278	15.1022
14.0448	2.8	1.5873	3.1746		14.0448	21.561	16.0438	15.1427
14.0544	3.2	1.98413	3.57143		14.0544	21.8557	16.1701	15.0194
14.064	4	1.5873	3.96825		14.064	21.8017	16.4338	14.8317
14.0736	2.8	1.5873	3.1746		14.0736	21.7413	16.3773	15.1087
14.0832	3.2	2.38095	3.96825		14.0832	21.1106	16.1156	15.3291
14.0928	3.2	2.38095	3.57143		14.0928	20.9419	16.3134	15.146
14.1024	2.8	1.98413	3.57143		14.1024	21.1951	16.1474	15.2409
14.112	3.6	1.98413	3.96825		14.112	20.9533	16.3537	15.3228
14.1216	4	1.98413	3.57143		14.1216	20.8113	16.4944	15.0095
14.1312	2.8	1.98413	3.96825		14.1312	21.2117	16.1298	15.0968
14.1408	2.8	1.5873	3.96825		14.1408	21.647	15.7701	15.2153
14.1504	3.2	1.98413	3.96825		14.1504	22.1427	16.0226	14.9931
14.16	4	1.98413	3.96825		14.16	22.1771	16.1866	14.7841
14.1696	3.6	1.98413	3.57143		14.1696	22.086	16.0927	14.9203
14.1792	2.8	1.5873	3.57143		14.1792	22.061	16.2513	14.7434
14.1888	3.6	1.98413	3.96825		14.1888	21.8856	16.3348	14.9548
14.1984	4	1.98413	3.96825		14.1984	21.8743	16.601	15.0456
14.208	3.6	2.38095	3.57143		14.208	21.9428	16.8858	15.1556
14.2176	3.6	1.5873	3.96825		14.2176	21.9989	16.9899	14.7529
14.2272	3.6	1.5873	3.96825		14.2272	22.0669	16.8979	14.4578
14.2368	2.4	1.98413	3.57143		14.2368	21.9473	17.1663	14.661
14.2464	2.8	2.38095	3.57143		14.2464	21.6331	17.1936	14.9926
14.256	2.8	1.5873	3.96825		14.256	21.5753	17.0575	15.0023
14.2656	3.2	1.5873	3.57143		14.2656	21.2716	17.0865	14.9277
14.2752	4	2.38095	3.96825		14.2752	21.2876	16.8864	14.6499
14.2848	4	2.38095	3.96825		14.2848	21.1156	16.6117	14.4147
14.2944	2.8	2.38095	3.57143		14.2944	21.2196	16.6223	14.8923
14.304	3.2	1.98413	3.57143		14.304	21.429	17.1854	14.7271
14.3136	3.6	2.38095	3.57143		14.3136	21.5371	17.3849	14.3613
14.3232	3.2	1.98413	3.96825		14.3232	21.4851	17.4205	14.7021
14.3328	3.6	2.38095	3.57143		14.3328	21.5545	17.0388	14.6755
14.3424	3.6	1.5873	3.96825		14.3424	21.9149	16.8211	14.733
14.352	2.8	1.98413	3.1746		14.352	22.0125	16.6822	14.6372
14.3616	2.4	1.98413	3.57143		14.3616	22.0794	16.6933	14.7085
14.3712	3.6	1.98413	3.96825		14.3712	22.4498	16.52	14.6972
14.3808	4	2.38095	3.96825		14.3808	22.7927	16.4403	14.8002
14.3904	3.2	1.98413	3.96825		14.3904	22.4948	16.7153	14.8153
14.4	3.6	1.5873	3.96825		14.4	22.3285	17.3183	14.8526
14.4096	3.6	2.38095	3.96825		14.4096	22.1162	17.586	14.6608
14.4192	3.6	1.98413	3.57143		14.4192	21.8588	17.4953	14.8182
14.4288	2.8	1.5873	3.57143		14.4288	21.8928	16.7829	14.7998
14.4384	3.2	1.5873	3.96825		14.4384	21.5767	16.3559	14.7921
14.448	4	1.5873	3.96825		14.448	21.8386	16.3127	14.8483
14.4576	4	2.38095	3.57143		14.4576	21.6041	16.4884	14.8551
14.4672	3.2	2.38095	3.96825		14.4672	21.4997	16.7601	14.857
14.4768	3.2	1.19048	3.96825		14.4768	21.7884	16.7833	14.8665
14.4864	3.2	1.5873	3.96825		14.4864	21.9635	17.1868	14.8478
14.496	4	1.98413	3.96825		14.496	21.9529	17.1972	14.4845
14.5056	3.2	1.98413	3.96825		14.5056	22.2081	17.4161	14.2764
14.5152	3.6	1.98413	3.96825		14.5152	22.3792	17.7442	14.8919
14.5248	3.6	1.98413	3.57143		14.5248	22.6245	17.9447	15.3703
14.5344	2.8	1.98413	3.96825		14.5344	22.7386	17.966	15.1205
14.544	2.8	1.98413	3.96825		14.544	22.3715	18.333	15.0966
14.5536	3.6	2.38095	3.96825		14.5536	21.9674	18.5919	14.9346
14.5632	2.8	1.98413	3.57143		14.5632	21.9305	18.304	14.7691
14.5728	4	1.98413	3.96825		14.5728	21.9427	18.3804	14.8976
14.5824	2.8	1.98413	3.96825		14.5824	22.098	18.7779	15.0163
14.592	3.6	1.5873	3.57143		14.592	22.2065	18.4555	14.7477
14.6016	3.6	2.38095	3.96825		14.6016	21.8825	18.0223	14.774
14.6112	3.6	1.5873	3.1746		14.6112	21.6312	17.9532	14.7418
14.6208	2.8	1.98413	3.96825		14.6208	21.6749	18.0107	15.0557
14.6304	3.2	1.98413	3.96825		14.6304	21.3836	17.6052	15.1426
14.64	2.8	1.98413	3.57143		14.64	21.2717	16.8383	14.9403
14.6496	3.2	1.19048	3.57143		14.6496	21.2966	16.465	14.6657
14.6592	2.8	1.98413	3.96825		14.6592	21.1892	16.5894	14.7065
14.6688	2.8	2.38095	3.96825		14.6688	21.5792	16.7306	14.9246
14.6784	4	1.5873	3.96825		14.6784	21.9525	16.795	14.7891
14.688	2.8	2.38095	3.96825		14.688	22.2388	16.4968	15.0382
14.6976	3.6	1.98413	3.96825		14.6976	22.473	16.4252	15.1544
14.7072	3.6	2.38095	3.96825		14.7072	22.383	16.4721	15.4179
14.7168	3.6	1.98413	3.96825		14.7168	22.3676	16.6223	15.0488
14.7264	2.4	2.38095	3.57143		14.7264	22.3397	16.5896	14.5683
14.736	3.6	0.793651	3.1746		14.736	22.1678	16.2484	14.1238
14.7456	3.2	1.98413	3.96825		14.7456	22.0741	15.9693	14.8306
14.7552	2.4	2.38095	3.57143		14.7552	22.2531	16.0077	15.0062
14.7648	3.6	1.5873	3.57143		14.7648	22.3117	16.1858	15.381
14.7744	3.6	1.98413	3.96825		14.7744	21.8012	15.8694	15.2678
14.784	3.2	1.5873	3.57143		14.784	21.2001	15.9874	14.4953
14.7936	4	1.98413	3.96825		14.7936	21.0992	16.1025	14.3881
14.8032	2.8	2.38095	3.96825		14.8032	20.9521	16.4675	14.8421
14.8128	3.2	2.38095	3.57143		14.8128	21.3582	16.7972	14.9232
14.8224	3.2	1.98413	3.96825		14.8224	21.2402	16.9886	15.0442
14.832	2.8	1.98413	3.57143		14.832	21.5619	17.3533	14.9284
14.8416	3.2	2.38095	3.96825		14.8416	22.2201	17.2829	14.607
14.8512	3.2	1.98413	3.96825		14.8512	22.3854	16.7615	14.5991
14.8608	3.2	1.98413	3.96825		14.8608	22.6525	16.9282	14.6931
14.8704	3.6	1.5873	3.96825		14.8704	23.0974	16.9114	14.8824
14.88	3.6	1.5873	3.57143		14.88	23.3398	16.3738	15.0146
14.8896	2.4	1.98413	3.96825		14.8896	23.349	16.3934	14.9166
14.8992	3.2	2.38095	3.57143		14.8992	23.2831	16.3733	14.9376
14.9088	2.8	1.98413	3.96825		14.9088	22.4426	16.6206	15.3451
14.9184	3.6	1.98413	3.96825		14.9184	22.0002	16.5402	15.0035
14.928	4	2.38095	3.96825		14.928	21.3759	16.4969	14.7982
14.9376	2.8	1.98413	3.96825		14.9376	20.9064	16.0926	14.6263
14.9472	3.6	2.38095	3.96825		14.9472	20.6896	16.0346	14.8054
14.9568	2.8	1.5873	3.96825		14.9568	20.8529	16.1184	14.8474
14.9664	2.8	1.98413	3.57143		14.9664	20.7586	16.28	14.7207
14.976	3.2	2.38095	3.57143		14.976	20.8126	16.8949	14.7579
14.9856	3.6	1.98413	3.57143		14.9856	21.0774	17.3654	15.0142
14.9952	2.8	2.38095	3.57143		14.9952	21.3213	17.577	15.0717
15.0048	3.6	2.38095	3.96825		15.0048	21.0614	17.727	15.152
15.0144	3.6	1.5873	3.57143		15.0144	20.8043	17.277	14.7915
15.024	3.2	1.98413	3.1746		15.024	20.476	16.9502	15.137
15.0336	3.2	1.98413	3.96825		15.0336	20.3833	16.8455	15.1604
15.0432	2.4	1.98413	3.57143		15.0432	20.8635	16.4708	15.073
15.0528	3.2	1.98413	3.57143		15.0528	21.4588	16.3868	14.7905
15.0624	3.2	1.98413	3.57143		15.0624	21.372	17.0328	15.4019
15.072	3.6	2.38095	3.96825		15.072	21.0962	17.1688	15.3024
15.0816	3.6	2.38095	3.57143		15.0816	21.6092	16.7298	15.1858
15.0912	3.6	1.98413	3.57143		15.0912	21.7411	16.3113	14.9169
15.1008	2.8	1.98413	3.57143		15.1008	21.669	16.3263	15.0173
15.1104	3.2	1.5873	3.57143		15.1104	21.8109	16.8918	14.867
15.12	3.2	1.98413	3.57143		15.12	22.2018	17.2426	14.707
15.1296	3.2	2.38095	3.96825		15.1296	22.5825	17.6741	14.5183
15.1392	2.8	1.98413	3.96825		15.1392	22.5741	17.66	14.5854
15.1488	2.8	2.38095	3.57143		15.1488	23.0046	17.8482	14.6041
15.1584	3.2	2.38095	3.57143		15.1584	23.2408	17.8628	15.0533
15.168	3.6	1.5873	3.96825		15.168	23.6479	17.8416	15.2824
15.1776	2.8	1.98413	3.57143		15.1776	23.7336	18.1607	14.7336
15.1872	3.6	2.38095	3.57143		15.1872	23.8608	17.8876	14.7792
15.1968	2.8	1.98413	3.96825		15.1968	23.8124	17.5543	15.0419
15.2064	3.2	1.98413	3.96825		15.2064	23.7703	17.4232	15.4289
15.216	2.8	1.5873	3.96825		15.216	23.9136	17.2341	15.0694
15.2256	4	1.98413	3.57143		15.2256	23.6184	16.7076	14.7855
15.2352	3.6	1.98413	3.96825		15.2352	23.5959	16.7497	14.7994
15.2448	2.8	1.98413	3.1746		15.2448	23.4669	16.8814	14.7268
15.2544	3.6	1.5873	3.96825		15.2544	23.2136	16.8655	14.7359
15.264	3.2	1.5873	3.57143		15.264	23.1825	17.0926	14.7702
15.2736	3.6	2.38095	3.57143		15.2736	23.1992	16.8688	15.257
15.2832	3.6	2.38095	3.96825		15.2832	23.2922	16.5624	15.3082
15.2928	2.4	1.98413	3.96825		15.2928	22.6704	16.6574	15.3929
15.3024	2.4	2.38095	3.57143		15.3024	22.2568	16.9401	15.673
15.312	3.2	1.98413	3.57143		15.312	22.6742	16.9724	15.3753
15.3216	2.8	1.98413	3.96825		15.3216	22.9258	16.5494	14.6691
15.3312	3.2	1.98413	3.57143		15.3312	22.7851	16.6225	14.7082
15.3408	2.8	1.98413	3.57143		15.3408	23.1175	16.759	14.7091
15.3504	4	1.5873	3.96825		15.3504	23.2291	17.0786	14.7932
15.36	3.6	1.98413	3.57143		15.36	23.0307	16.9839	14.713
15.3696	3.6	1.19048	3.96825		15.3696	22.8332	16.7889	14.8096
15.3792	3.2	1.98413	3.96825		15.3792	23.0999	16.539	15.0297
15.3888	3.2	1.98413	3.57143		15.3888	22.9896	16.9127	14.9988
15.3984	3.6	2.38095	3.57143		15.3984	22.521	17.6657	14.5393
15.408	3.6	2.38095	3.1746		15.408	22.3043	18.1289	14.5507
15.4176	2.4	1.98413	3.57143		15.4176	22.5491	17.9756	14.9425
15.4272	3.2	1.5873	3.96825		15.4272	22.4824	17.5226	14.8443
15.4368	2.8	2.38095	3.1746		15.4368	22.2409	17.3582	15.081
15.4464	3.6	2.38095	3.96825		15.4464	21.7954	17.5096	14.8535
15.456	2.8	1.98413	3.96825		15.456	21.6171	17.9405	14.7735
15.4656	3.2	1.98413	3.96825		15.4656	21.9958	18.0561	14.8709
15.4752	3.2	2.38095	3.57143		15.4752	22.1052	17.827	14.9601
15.4848	2.8	1.19048	3.96825		15.4848	22.3731	17.5775	14.7683
15.4944	2.8	1.98413	3.57143		15.4944	22.3921	17.9838	14.8588
15.504	3.2	2.38095	3.57143		15.504	21.7201	17.9514	14.9159
15.5136	3.2	1.98413	3.96825		15.5136	21.4928	17.719	15.101
15.5232	3.6	1.19048	3.57143		15.5232	21.1849	17.8662	15.3162
15.5328	3.2	1.98413	3.96825		15.5328	21.0705	17.425	15.2175
15.5424	3.2	2.38095	3.96825		15.5424	21.0044	17.0983	15.3168
15.552	3.2	1.5873	3.96825		15.552	21.0621	17.245	15.0963
15.5616	3.6	2.38095	3.57143		15.5616	21.1881	17.7765	14.9142
15.5712	3.2	1.5873	3.96825		15.5712	21.2827	18.3356	15.0173
15.5808	4	1.5873	3.57143		15.5808	21.186	18.5302	15.3679
15.5904	3.6	2.38095	3.57143		15.5904	21.6858	18.6496	15.0966
15.6	3.2	1.98413	3.96825		15.6	21.7207	18.4811	14.8129
15.6096	3.6	1.98413	3.57143		15.6096	21.6229	17.7249	14.9562
15.6192	3.6	1.98413	3.96825		15.6192	21.55	17.4086	15.0931
15.6288	3.6	2.38095	3.96825		15.6288	21.9721	17.0848	15.2059
15.6384	3.2	1.98413	3.96825		15.6384	22.8017	17.0887	15.0868
15.648	3.2	1.98413	3.96825		15.648	23.1861	17.3134	15.1556
15.6576	3.6	1.98413	3.57143		15.6576	22.9265	17.5589	15.1974
15.6672	3.6	2.38095	3.57143		15.6672	22.7184	17.7595	14.9455
15.6768	4	1.19048	3.96825		15.6768	22.4453	17.6168	15.337
15.6864	2.8	1.98413	3.57143		15.6864	22.7112	17.1223	15.2232
15.696	3.2	1.98413	3.57143		15.696	23.2361	17.1184	15.2217
15.7056	3.2	1.5873	3.57143		15.7056	23.5101	17.3363	15.4619
15.7152	3.6	1.98413	3.57143		15.7152	23.669	17.3883	15.0387
15.7248	3.2	1.98413	3.57143		15.7248	23.6616	17.149	14.7758
15.7344	2.8	1.5873	3.96825		15.7344	23.8838	17.1854	14.8079
15.744	3.6	1.5873	3.1746		15.744	24.0052	16.8618	15.3468
15.7536	2.8	1.19048	3.57143		15.7536	24.1194	16.583	15.2529
15.7632	4	1.98413	3.96825		15.7632	23.9814	16.7391	15.2488
15.7728	3.2	1.98413	3.96825		15.7728	23.8438	16.7036	15.2843
15.7824	3.6	2.38095	3.96825		15.7824	23.5431	16.9034	15.4353
15.792	3.6	1.98413	3.96825		15.792	23.4641	16.9625	15.4131
15.8016	2.8	2.38095	3.96825		15.8016	22.994	17.0491	15.2239
15.8112	2.8	1.5873	3.57143		15.8112	23.1113	17.2108	15.1735
15.8208	3.2	1.5873	3.57143		15.8208	23.0416	17.1665	14.9962
15.8304	2.8	2.38095	3.96825		15.8304	22.9125	17.1328	14.8338
15.84	3.6	1.19048	3.96825		15.84	22.8511	16.9509	14.8768
15.8496	3.2	1.98413	3.96825		15.8496	22.7207	16.9336	14.9797
15.8592	2	1.98413	3.57143		15.8592	22.8712	16.8314	15.1087
15.8688	2.8	1.5873	3.96825		15.8688	22.7646	16.592	15.2535
15.8784	3.6	1.98413	3.57143		15.8784	22.4357	17.2107	15.1278
15.888	3.2	2.38095	3.96825		15.888	22.3299	17.6305	14.7878
15.8976	3.6	2.38095	3.96825		15.8976	22.4584	17.5873	14.6102
15.9072	3.2	1.5873	3.1746		15.9072	22.6887	17.8156	14.8469
15.9168	4	1.98413	3.96825		15.9168	22.6204	18.0908	14.9501
15.9264	4	2.38095	3.1746		15.9264	22.3529	18.2619	14.9614
15.936	3.6	1.5873	3.96825		15.936	22.4013	18.0828	15.0728
15.9456	2.4	2.38095	3.57143		15.9456	22.6387	17.9689	15.0793
15.9552	4	1.5873	3.96825		15.9552	22.7226	18.3505	15.1057
15.9648	3.6	2.38095	3.57143		15.9648	22.5969	18.6344	14.8469
15.9744	2.4	1.98413	3.96825		15.9744	21.9937	18.6376	14.9672
15.984	3.6	2.38095	3.57143		15.984	21.7366	18.1851	15.4007
15.9936	3.6	2.38095	3.96825		15.9936	22.0017	18.3336	15.6316
16.0032	3.2	1.98413	3.96825		16.0032	22.0057	18.9105	15.8855
16.0128	4	1.5873	3.96825		16.0128	21.9923	18.9173	15.4016
16.0224	3.2	1.5873	3.96825		16.0224	22.3231	18.5151	14.7252
16.032	3.6	1.98413	3.57143		16.032	22.7276	18.4718	14.8707
16.0416	3.2	2.38095	3.57143		16.0416	22.76	18.0407	15.0476
16.0512	3.2	1.5873	3.57143		16.0512	22.3262	17.5043	15.2603
16.0608	2.8	1.98413	3.96825		16.0608	22.1196	17.8591	15.5756
16.0704	3.2	1.98413	3.57143		16.0704	21.9341	17.3174	15.2665
16.08	3.2	1.98413	3.57143		16.08	21.5208	17.4776	14.8112
16.0896	3.6	1.5873	3.96825		16.0896	21.2804	17.7148	14.924
16.0992	3.2	2.38095	3.57143		16.0992	21.5675	17.3893	14.8978
16.1088	2.8	2.38095	3.57143		16.1088	21.9266	17.5741	14.7931
16.1184	4	1.98413	3.96825		16.1184	21.9177	17.4237	14.747
16.128	2.8	2.38095	3.57143		16.128	21.7113	17.0482	14.6384
16.1376	2.4	2.38095	3.96825		16.1376	21.8724	16.7663	14.7538
16.1472	2.8	1.5873	3.96825		16.1472	22.505	17.2367	14.9253
16.1568	3.2	1.98413	3.96825		16.1568	22.4617	17.3528	15.0031
16.1664	3.2	2.38095	3.96825		16.1664	22.5655	17.2248	14.8861
16.176	2.4	1.98413	3.96825		16.176	22.3686	16.8026	15.1059
16.1856	2.4	1.98413	3.57143		16.1856	22.0527	16.4018	15.0159
16.1952	3.6	2.38095	3.57143		16.1952	21.4373	16.2895	15.1913
16.2048	2	1.5873	3.57143		16.2048	21.0239	16.2945	14.6407
16.2144	2.8	1.98413	3.96825		16.2144	21.5026	16.8859	14.7688
16.224	3.2	1.98413	3.96825		16.224	22.021	17.242	14.9567
16.2336	3.6	1.5873	3.57143		16.2336	22.3931	17.502	15.0174
16.2432	2.8	1.5873	3.96825		16.2432	22.5507	17.4441	14.4547
16.2528	3.2	1.98413	3.96825		16.2528	22.8377	17.4484	14.2844
16.2624	2.8	1.98413	3.57143		16.2624	23.3297	17.3011	14.4724
16.272	2.8	1.5873	3.1746		16.272	23.2237	17.3273	15.1371
16.2816	3.6	1.98413	3.96825		16.2816	23.077	17.3247	15.0065
16.2912	3.2	1.98413	3.57143		16.2912	22.9251	17.4961	14.7373
16.3008	3.2	2.38095	3.57143		16.3008	22.7038	17.3393	14.9836
16.3104	3.6	1.98413	3.57143		16.3104	22.349	17.4756	14.9691
16.32	4	1.5873	3.96825		16.32	22.2252	17.4295	14.8885
16.3296	2.4	1.98413	3.57143		16.3296	22.6582	17.6747	14.2959
16.3392	2.8	1.98413	3.96825		16.3392	22.7116	17.4	14.6121
16.3488	3.2	2.38095	3.57143		16.3488	22.5911	17.1854	14.8024
16.3584	3.6	1.98413	3.96825		16.3584	22.5041	16.8416	14.7377
16.368	3.6	1.98413	3.57143		16.368	22.5138	16.7126	14.7236
16.3776	3.6	2.38095	3.96825		16.3776	22.3543	16.5227	14.8925
16.3872	4	2.38095	3.57143		16.3872	22.378	16.5333	14.8921
16.3968	3.2	1.98413	3.57143		16.3968	22.4972	16.5689	14.6489
16.4064	3.2	1.5873	3.57143		16.4064	22.5463	16.5327	14.8245
16.416	1.6	1.98413	3.57143		16.416	22.3873	16.8666	15.0958
16.4256	3.6	1.5873	3.96825		16.4256	22.0853	16.7636	14.9207
16.4352	3.6	2.38095	3.57143		16.4352	21.877	16.6763	15.1522
16.4448	3.2	1.19048	3.96825		16.4448	21.6811	16.763	14.9055
16.4544	3.6	1.5873	3.96825		16.4544	21.5326	16.7271	15.1048
16.464	3.6	1.5873	3.57143		16.464	21.7882	16.9993	14.8346
16.4736	3.2	1.5873	3.96825		16.4736	22.1319	17.0985	14.692
16.4832	2.8	1.98413	3.96825		16.4832	22.3479	17.113	14.5656
16.4928	2.4	1.5873	3.57143		16.4928	22.6741	17.0126	14.5975
16.5024	3.2	1.98413	3.96825		16.5024	22.4102	17.285	14.7514
16.512	3.6	1.98413	3.57143		16.512	22.1831	17.2466	14.9846
16.5216	2.8	1.5873	3.57143		16.5216	21.919	16.7808	15.1533
16.5312	2.4	1.5873	3.57143		16.5312	21.6236	16.4543	14.9164
16.5408	4	1.5873	3.57143		16.5408	21.5924	16.6625	14.8142
16.5504	2.8	1.19048	3.57143		16.5504	22.3501	16.7972	14.5411
16.56	2.8	1.98413	3.96825		16.56	22.9872	17.1108	14.6913
16.5696	3.6	1.5873	3.96825		16.5696	22.9649	17.1169	15.0063
16.5792	3.6	1.5873	3.1746		16.5792	23.2155	17.2146	14.7898
16.5888	3.6	2.38095	3.57143		16.5888	23.0602	17.4874	14.5354
16.5984	3.2	1.98413	3.1746		16.5984	23.0113	17.6933	15.0183
16.608	2.8	1.5873	3.57143		16.608	23.0057	17.6142	15.0769
16.6176	3.2	1.5873	3.96825		16.6176	23.0672	17.0072	14.844
16.6272	2.4	1.98413	3.57143		16.6272	23.1076	17.0348	15.0627
16.6368	3.2	1.98413	3.96825		16.6368	22.9836	16.9992	15.153
16.6464	3.2	1.98413	3.96825		16.6464	22.914	16.8903	15.0452
16.656	3.6	1.98413	3.96825		16.656	23.1017	16.9069	14.8524
16.6656	4	1.98413	3.96825		16.6656	23.433	16.936	14.9196
16.6752	4	1.98413	3.1746		16.6752	23.744	17.0672	15.1913
16.6848	3.2	1.98413	3.96825		16.6848	23.6875	17.1566	15.2652
16.6944	3.6	1.5873	3.57143		16.6944	23.5329	16.9128	15.064
16.704	3.6	1.98413	3.96825		16.704	23.5604	17.0077	15.166
16.7136	3.6	1.5873	3.57143		16.7136	23.6635	16.97	15.2076
16.7232	3.6	2.38095	3.96825		16.7232	23.7988	16.725	14.9734
16.7328	2.4	1.5873	3.1746		16.7328	23.4799	17.2744	14.9626
16.7424	3.2	2.38095	3.96825		16.7424	23.3681	17.5999	14.9638
16.752	3.2	1.98413	3.96825		16.752	23.1815	17.3287	15.2324
16.7616	2.8	1.98413	3.96825		16.7616	22.4983	16.9998	15.1213
16.7712	2.8	1.98413	3.57143		16.7712	22.314	17.2446	14.7016
16.7808	2.8	1.5873	3.96825		16.7808	22.7814	18.1573	14.9382
16.7904	2.8	1.98413	3.96825		16.7904	23.6297	18.844	14.8565
16.8	3.6	1.98413	3.57143		16.8	24.0961	18.9157	15.0354
16.8096	2.8	1.98413	3.96825		16.8096	24.2352	18.6806	15.2172
16.8192	3.2	1.5873	3.96825		16.8192	24.2942	18.5463	15.444
16.8288	3.2	1.5873	3.96825		16.8288	24.1546	18.2664	15.2041
16.8384	3.2	1.5873	3.96825		16.8384	24.0885	17.9829	14.8311
16.848	2	1.5873	3.1746		16.848	24.5392	17.7987	14.8613
16.8576	4	1.5873	3.96825		16.8576	24.5959	17.7679	14.9866
16.8672	2.8	1.98413	3.96825		16.8672	24.1328	17.4787	14.9407
16.8768	3.6	1.98413	3.96825		16.8768	23.757	17.4425	15.1305
16.8864	3.2	1.98413	3.57143		16.8864	23.3809	17.78	14.9656
16.896	3.6	1.98413	3.96825		16.896	23.0474	17.8969	14.6966
16.9056	2.8	1.5873	3.57143		16.9056	22.7942	18.1268	14.6336
16.9152	3.6	1.5873	3.96825		16.9152	22.6006	18.076	14.7836
16.9248	2.8	1.5873	3.96825		16.9248	22.2656	18.1222	14.7624
16.9344	3.2	1.98413	3.57143		16.9344	22.2841	18.3989	15.0365
16.944	2.4	2.38095	3.1746		16.944	22.6035	18.7308	15.2496
16.9536	3.6	1.98413	3.96825		16.9536	22.7987	18.2485	15.1767
16.9632	4	1.98413	3.96825		16.9632	22.7455	18.7849	15.0845
16.9728	3.2	1.98413	3.96825		16.9728	22.4556	19.1428	14.9191
16.9824	2.8	2.38095	3.96825		16.9824	21.9754	19.309	15.0434
16.992	3.2	1.98413	3.57143		16.992	21.7403	18.8059	14.6411
17.0016	2.8	1.98413	3.96825		17.0016	21.6265	18.7505	14.4216
17.0112	3.2	1.5873	3.57143		17.0112	21.8568	18.5621	14.751
17.0208	2.8	1.98413	3.96825		17.0208	22.0947	18.676	14.9235
17.0304	2.4	1.98413	3.57143		17.0304	22.4905	19.1128	15.2123
17.04	3.6	1.5873	3.57143		17.04	22.5729	19.0945	15.2522
17.0496	3.2	1.19048	3.57143		17.0496	22.4742	19.1166	15.1297
17.0592	3.2	1.98413	3.57143		17.0592	22.4293	19.2331	15.0563
17.0688	3.2	1.5873	3.57143		17.0688	22.572	19.0755	14.8764
17.0784	3.2	1.19048	3.96825		17.0784	22.7409	19.1907	14.9592
17.088	2.8	1.5873	3.57143		17.088	22.5278	19.4407	15.1245
17.0976	3.2	1.5873	3.96825		17.0976	22.0478	19.8224	14.6577
17.1072	2.8	1.98413	3.96825		17.1072	22.1255	19.5719	14.4849
17.1168	3.2	1.5873	3.96825		17.1168	22.4961	19.0559	14.6229
17.1264	3.2	1.5873	3.96825		17.1264	22.3346	18.9978	14.549
17.136	2.8	2.38095	3.57143		17.136	21.7507	18.9764	14.557
17.1456	3.6	1.98413	3.57143		17.1456	21.6838	18.6744	14.5527
17.1552	3.6	1.98413	3.96825		17.1552	22.2152	18.5993	14.8891
17.1648	3.2	1.19048	3.1746		17.1648	22.632	18.6565	14.9033
17.1744	3.2	1.5873	3.57143		17.1744	22.4691	18.9635	14.9385
17.184	3.2	1.98413	3.96825		17.184	22.4913	18.7888	15.0124
17.1936	4	1.5873	3.96825		17.1936	22.9083	18.6965	15.1924
17.2032	3.2	2.38095	3.57143		17.2032	22.4783	18.1442	15.1696
17.2128	4	1.5873	3.57143		17.2128	22.372	17.6899	15.3574
17.2224	4	1.5873	3.96825		17.2224	22.1679	17.8527	15.3472
17.232	3.2	1.98413	3.57143		17.232	22.2532	18.2325	14.9604
17.2416	3.2	2.38095	3.1746		17.2416	21.8708	18.0022	14.9915
17.2512	3.6	1.98413	3.57143		17.2512	21.6448	18.0229	15.0681
17.2608	3.2	2.38095	3.57143		17.2608	21.8217	18.0932	15.3407
17.2704	3.2	1.98413	3.96825		17.2704	22.0219	17.8399	15.3303
17.28	3.6	1.19048	3.57143		17.28	22.2472	18.4575	15.2755
17.2896	3.6	1.19048	3.1746		17.2896	22.1774	19.0531	15.2691
17.2992	2.4	1.98413	3.96825		17.2992	22.1128	19.051	15.6521
17.3088	2.8	1.98413	3.96825		17.3088	21.7976	19.1685	15.3771
17.3184	2.4	1.5873	3.57143		17.3184	22.0594	18.9271	15.3677
17.328	2.8	1.19048	3.96825		17.328	22.3644	18.7401	15.5751
17.3376	3.6	1.5873	3.96825		17.3376	22.8655	18.2936	15.468
17.3472	3.2	1.5873	3.57143		17.3472	23.2082	18.425	15.028
17.3568	3.2	1.98413	3.1746		17.3568	23.4995	18.2732	15.2331
17.3664	3.6	1.5873	3.57143		17.3664	23.5214	18.3168	15.1259
17.376	3.2	1.98413	3.96825		17.376	23.2055	18.2631	14.9195
17.3856	3.6	1.98413	3.96825		17.3856	22.9488	18.1938	15.1487
17.3952	2.4	1.19048	3.57143		17.3952	23.0681	18.4078	15.7318
17.4048	3.2	1.5873	3.96825		17.4048	23.223	18.1481	15.5071
17.4144	3.6	1.98413	3.1746		17.4144	23.2943	17.9404	14.8809
17.424	3.6	1.19048	3.96825		17.424	23.2215	17.8249	14.892
17.4336	3.2	1.5873	3.96825		17.4336	23.2174	17.9509	14.7494
17.4432	3.2	1.98413	3.57143		17.4432	22.9206	17.8253	15.0003
17.4528	2.8	1.5873	3.96825		17.4528	22.9812	17.5559	14.7997
17.4624	4	1.5873	3.57143		17.4624	23.4272	17.4235	14.8791
17.472	3.6	1.5873	3.96825		17.472	23.5588	17.2729	14.9268
17.4816	3.2	1.98413	3.96825		17.4816	23.2726	17.2459	15.012
17.4912	2.8	1.5873	3.96825		17.4912	22.99	17.1631	15.096
17.5008	3.6	1.19048	3.57143		17.5008	22.8955	16.7836	15.3155
17.5104	3.2	1.98413	3.96825		17.5104	22.6093	16.8629	15.1172
17.52	3.6	1.5873	3.57143		17.52	22.4456	17.4324	14.9964
17.5296	2.8	1.5873	3.1746		17.5296	22.8633	17.7707	14.7516
17.5392	2.8	1.5873	3.96825		17.5392	23.2184	17.8771	14.6756
17.5488	2.4	1.5873	3.57143		17.5488	23.576	17.3021	14.4497
17.5584	3.6	1.98413	3.96825		17.5584	23.951	16.9682	14.7381
17.568	3.2	1.5873	3.96825		17.568	24.0548	17.2401	14.8272
17.5776	3.6	1.19048	3.57143		17.5776	24.4643	17.4567	14.7277
17.5872	3.2	1.5873	3.57143		17.5872	24.2434	17.504	14.9225
17.5968	3.2	1.98413	3.96825		17.5968	24.2374	17.6091	14.7681
17.6064	4	1.5873	3.96825		17.6064	24.5648	17.7943	14.993
17.616	3.2	1.98413	3.96825		17.616	24.5075	17.891	14.9278
17.6256	3.6	1.5873	3.96825		17.6256	24.5376	18.3618	14.8785
17.6352	2.4	1.98413	3.57143		17.6352	24.4264	18.4192	15.1342
17.6448	4	1.98413	3.57143		17.6448	24.4566	18.1177	15.0929
17.6544	3.6	1.5873	3.57143		17.6544	24.3482	18.2007	15.0178
17.664	4	1.98413	3.96825		17.664	23.8553	18.2232	14.9453
17.6736	3.2	1.5873	3.96825		17.6736	23.5953	18.3335	15.0645
17.6832	3.2	1.98413	3.57143		17.6832	23.8164	17.9506	14.73
17.6928	4	1.19048	3.57143		17.6928	24.0416	17.6924	14.8374
17.7024	3.2	1.98413	3.57143		17.7024	23.6655	17.8004	14.8743
17.712	3.2	2.38095	3.57143		17.712	23.8518	17.4369	15.1329
17.7216	3.2	1.19048	3.96825		17.7216	24.7733	16.9735	15.1995
17.7312	3.2	1.5873	3.57143		17.7312	25.0013	16.7205	14.852
17.7408	2.8	1.98413	3.96825		17.7408	24.9662	16.8038	14.7789
17.7504	4	1.19048	3.1746		17.7504	24.713	17.2263	15.0969
17.76	3.2	1.5873	3.57143		17.76	24.6095	17.7585	15.1601
17.7696	3.2	2.38095	3.96825		17.7696	24.6139	17.632	14.9276
17.7792	3.2	1.5873	3.96825		17.7792	24.4624	17.8261	14.8557
17.7888	3.2	2.38095	3.1746		17.7888	24.5733	18.0558	15.0412
17.7984	3.2	1.5873	3.96825		17.7984	24.7965	17.8496	15.1056
17.808	2.4	1.5873	3.57143		17.808	24.386	17.9904	14.9563
17.8176	4	1.98413	3.96825		17.8176	24.4573	17.7693	14.8343
17.8272	3.6	1.19048	3.57143		17.8272	24.4401	17.5477	15.1005
17.8368	2.8	1.5873	3.57143		17.8368	24.0106	17.5505	15.1636
17.8464	3.2	1.98413	3.96825		17.8464	23.6969	17.8332	15.1726
17.856	3.6	1.5873	3.57143		17.856	24.0221	17.6254	14.8752
17.8656	2.8	1.5873	3.96825		17.8656	24.3892	17.5054	14.5896
17.8752	4	1.19048	3.96825		17.8752	24.7412	17.0971	14.9065
17.8848	3.2	1.19048	3.1746		17.8848	24.3574	17.5908	14.8524
17.8944	3.6	1.98413	3.57143		17.8944	24.0199	17.4533	14.9639
17.904	3.2	1.98413	3.96825		17.904	24.1252	17.2183	14.7746
17.9136	3.2	1.5873	3.57143		17.9136	24.2552	17.2954	14.8326
17.9232	2.8	1.98413	3.57143		17.9232	24.3126	17.2964	15.0189
17.9328	4	1.5873	3.96825		17.9328	23.9987	17.4028	15.0721
17.9424	2.8	1.5873	3.96825		17.9424	23.7788	17.9161	14.8312
17.952	3.2	1.98413	3.57143		17.952	23.6809	17.9438	15.0817
17.9616	3.6	1.98413	3.57143		17.9616	23.9213	17.9051	15.3058
17.9712	3.6	1.98413	3.96825		17.9712	24.0736	17.3434	14.8934
17.9808	3.2	1.98413	3.57143		17.9808	24.1507	17.1685	15.0874
17.9904	4	1.5873	3.96825		17.9904	24.0627	17.4367	15.307
18	3.2	0.793651	3.96825		18	23.7258	18.008	15.1384
18.0096	3.2	1.98413	3.1746		18.0096	23.6423	18.0325	14.9954
18.0192	2.4	1.98413	3.96825		18.0192	23.4904	17.7887	15.0576
18.0288	3.6	1.5873	3.96825		18.0288	23.5511	17.91	14.9474
18.0384	2.8	1.5873	3.96825		18.0384	23.5053	18.0835	14.8342
18.048	3.2	1.98413	3.57143		18.048	23.075	17.8757	15.024
18.0576	3.6	1.19048	3.96825		18.0576	22.5289	17.5396	15.0004
18.0672	3.6	1.19048	3.96825		18.0672	22.2756	17.0319	14.8368
18.0768	3.2	1.19048	3.57143		18.0768	22.164	17.5135	14.8651
18.0864	2.8	1.19048	3.57143		18.0864	21.8046	17.7682	14.9069
18.096	2.8	1.19048	3.57143		18.096	21.9716	17.7193	15.1168
18.1056	3.2	1.5873	3.96825		18.1056	22.6757	17.6463	15.4078
18.1152	3.2	0.793651	3.1746		18.1152	22.9962	17.9304	15.3082
18.1248	2.8	1.5873	3.96825		18.1248	23.2377	18.0198	15.122
18.1344	3.6	1.19048	3.96825		18.1344	22.9493	17.9569	15.0046
18.144	4	1.5873	3.57143		18.144	23.053	17.9127	14.917
18.1536	3.2	1.98413	3.57143		18.1536	23.3445	17.7294	15.097
18.1632	3.2	1.5873	3.96825		18.1632	23.3465	17.7112	14.9443
18.1728	4	1.98413	3.96825		18.1728	22.9017	17.5455	14.9015
18.1824	3.6	1.5873	3.96825		18.1824	22.9484	17.1688	15.1127
18.192	2.8	1.19048	3.57143		18.192	23.7353	17.3971	15.1417
18.2016	2.8	1.98413	3.57143		18.2016	24.1744	17.9888	14.8188
18.2112	2	1.5873	3.96825		18.2112	23.9382	18.1443	14.6663
18.2208	3.6	2.38095	3.57143		18.2208	23.656	17.9895	14.8143
18.2304	3.2	1.19048	3.96825		18.2304	23.4136	18.3659	15.1554
18.24	3.2	1.98413	3.57143		18.24	23.3688	18.3489	15.0885
18.2496	3.6	2.38095	3.57143		18.2496	23.3467	18.1219	15.1766
18.2592	3.2	1.5873	3.96825		18.2592	23.7874	17.7548	14.8765
18.2688	3.6	1.5873	3.96825		18.2688	23.682	17.623	14.9105
18.2784	4	1.19048	3.96825		18.2784	23.4551	17.379	15.3735
18.288	4	1.98413	3.57143		18.288	23.2956	17.529	15.5927
18.2976	4	1.98413	3.1746		18.2976	22.9565	16.8372	15.5816
18.3072	3.6	1.98413	3.57143		18.3072	22.5981	16.8867	15.3022
18.3168	2	1.98413	3.96825		18.3168	22.5894	16.6346	15.0263
18.3264	3.2	1.98413	3.96825		18.3264	22.8468	16.3229	14.8068
18.336	3.6	2.38095	3.96825		18.336	22.8555	16.1591	14.7031
18.3456	3.2	1.5873	3.57143		18.3456	23.2788	15.9897	14.9396
18.3552	2.4	1.5873	3.96825		18.3552	23.5022	15.9015	15.2231
18.3648	2.4	0.793651	3.96825		18.3648	23.7627	16.1733	15.2107
18.3744	3.2	1.5873	3.96825		18.3744	23.9514	16.5348	14.9211
18.384	3.6	1.98413	3.57143		18.384	23.7947	16.9904	14.7038
18.3936	3.2	1.98413	3.96825		18.3936	24.4084	16.9014	15.0894
18.4032	3.2	1.19048	3.57143		18.4032	24.7098	17.4206	15.1919
18.4128	2.8	1.19048	3.57143		18.4128	24.4903	17.307	15.0107
18.4224	3.6	1.5873	3.96825		18.4224	24.5629	17.0028	15.0583
18.432	4	1.5873	3.96825		18.432	24.5087	17.2528	14.9867
18.4416	3.2	1.5873	3.96825		18.4416	24.526	17.3251	15.0265
18.4512	2.4	0.793651	3.96825		18.4512	24.3958	17.8235	15.1095
18.4608	3.6	2.38095	3.57143		18.4608	24.237	17.9563	15.1802
18.4704	3.6	1.98413	3.96825		18.4704	24.8795	17.9098	15.1845
18.48	3.6	1.5873	3.57143		18.48	25.1797	18.1272	15.0633
18.4896	4	1.19048	3.96825		18.4896	24.8913	18.9356	15.1767
18.4992	3.2	1.5873	3.96825		18.4992	24.5739	18.8543	15.1586
18.5088	2.8	1.98413	3.57143		18.5088	24.6746	18.3581	15.1276
18.5184	3.6	1.98413	3.96825		18.5184	24.827	17.9604	15.3235
18.528	3.6	2.38095	3.96825		18.528	25.2943	17.7112	15.3273
18.5376	2.8	1.5873	3.57143		18.5376	25.1395	18.2222	15.3943
18.5472	3.6	1.98413	3.96825		18.5472	24.7528	18.3438	14.5833
18.5568	3.6	1.98413	3.96825		18.5568	24.6749	18.1717	14.9362
18.5664	3.2	1.5873	3.96825		18.5664	24.737	18.1861	15.412
18.576	2.4	1.5873	3.1746		18.576	24.9017	18.2486	15.273
18.5856	2.8	1.5873	3.96825		18.5856	24.8493	18.0303	15.1872
18.5952	2.8	2.38095	3.1746		18.5952	24.6922	18.0989	15.1773
18.6048	4	1.5873	3.96825		18.6048	24.6583	18.3173	14.7254
18.6144	3.2	1.98413	3.57143		18.6144	24.1673	18.0076	14.7764
18.624	2.8	1.98413	3.96825		18.624	23.7634	17.6429	15.2011
18.6336	3.2	1.5873	3.57143		18.6336	23.7214	17.4278	15.4157
18.6432	3.2	1.98413	3.96825		18.6432	23.9774	17.6864	15.2702
18.6528	3.2	1.5873	3.1746		18.6528	23.9248	18.0393	15.2132
18.6624	2.4	1.5873	3.57143		18.6624	23.8329	18.3643	15.4014
18.672	2.8	1.19048	3.96825		18.672	23.8732	18.4685	15.3699
18.6816	3.2	1.98413	3.96825		18.6816	23.6318	18.1808	15.8021
18.6912	3.2	1.5873	3.96825		18.6912	23.1144	17.7087	15.8771
18.7008	2.4	2.38095	3.1746		18.7008	23.0457	17.7061	15.4951
18.7104	3.2	1.19048	3.57143		18.7104	22.759	17.5624	15.1658
18.72	3.6	2.38095	3.96825		18.72	23.0829	17.4638	15.176
18.7296	3.2	1.98413	3.57143		18.7296	24.0504	17.7039	15.4286
18.7392	3.2	1.5873	3.1746		18.7392	24.8483	17.8941	15.3038
18.7488	3.2	2.38095	3.57143		18.7488	24.937	17.7133	15.1127
18.7584	3.6	1.19048	3.96825		18.7584	24.3792	17.5505	15.2037
18.768	2.8	1.98413	3.96825		18.768	24.425	17.8844	14.8953
18.7776	4	1.19048	3.96825		18.7776	23.9566	17.9859	14.8176
18.7872	3.2	1.19048	3.1746		18.7872	23.8581	17.7805	14.9993
18.7968	4	1.98413	3.57143		18.7968	23.5379	17.3738	15.0373
18.8064	2.8	2.38095	3.96825		18.8064	23.111	17.0086	15.2469
18.816	4	1.98413	3.96825		18.816	22.798	16.7331	15.4421
18.8256	2.4	1.98413	3.57143		18.8256	22.5736	16.9358	15.4439
18.8352	3.2	1.98413	3.96825		18.8352	22.0687	17.1109	15.2955
18.8448	3.2	1.98413	3.96825		18.8448	21.7376	17.0049	15.3723
18.8544	2.8	1.5873	3.96825		18.8544	21.7729	17.2385	15.1931
18.864	2.8	1.5873	3.57143		18.864	21.8346	17.0731	15.1642
18.8736	2.4	1.5873	3.96825		18.8736	21.8932	16.5199	15.0382
18.8832	4	1.98413	3.57143		18.8832	21.7855	16.322	15.1591
18.8928	3.2	1.98413	3.96825		18.8928	21.6079	16.4203	14.9147
18.9024	4	2.38095	3.96825		18.9024	21.9727	15.9094	14.9436
18.912	2.4	1.5873	3.96825		18.912	22.0592	15.5905	14.835
18.9216	3.6	1.98413	3.96825		18.9216	22.2184	15.6613	15.1296
18.9312	3.6	1.19048	3.96825		18.9312	21.697	15.9555	15.0398
18.9408	3.2	1.5873	3.96825		18.9408	21.7786	15.8344	14.8621
18.9504	3.2	1.98413	3.57143		18.9504	22.3051	15.736	14.634
18.96	3.6	1.98413	3.57143		18.96	23.3713	15.7641	14.7909
18.9696	2.8	2.38095	3.57143		18.9696	23.5047	15.69	14.9887
18.9792	3.6	2.38095	3.96825		18.9792	23.4904	15.9096	15.256
18.9888	3.2	1.98413	3.96825		18.9888	23.2221	16.5244	15.2705
18.9984	2.8	1.98413	3.96825		18.9984	22.9207	16.8385	15.3432
19.008	4	1.5873	3.96825		19.008	22.1973	16.5738	15.2106
19.0176	2.8	1.5873	3.57143		19.0176	22.1985	16.734	15.3103
19.0272	2.4	1.98413	3.96825		19.0272	22.064	16.8569	15.2162
19.0368	3.6	1.98413	3.96825		19.0368	22.3839	17.0114	14.9694
19.0464	3.2	1.5873	3.96825		19.0464	21.9558	17.2891	14.8624
19.056	3.2	1.5873	3.57143		19.056	21.5291	17.3848	14.9798
19.0656	4	1.98413	3.96825		19.0656	21.4759	17.2544	15.1885
19.0752	3.2	1.19048	3.57143		19.0752	21.3311	17.212	15.0097
19.0848	3.6	1.5873	3.96825		19.0848	20.8413	16.8971	15.2159
19.0944	3.6	1.98413	3.96825		19.0944	20.1765	17.056	15.0453
19.104	3.2	1.98413	3.96825		19.104	19.8779	17.2905	14.9992
19.1136	2.8	1.19048	3.96825		19.1136	19.5485	17.4491	14.9923
19.1232	3.6	1.98413	3.1746		19.1232	19.826	17.4826	15.0494
19.1328	3.2	1.19048	3.57143		19.1328	20.5223	17.253	14.7075
19.1424	2.8	1.5873	3.96825		19.1424	20.8334	16.9379	14.7601
19.152	4	1.19048	3.57143		19.152	20.6387	16.7523	14.44
19.1616	2.8	1.5873	3.57143		19.1616	20.4633	16.8465	14.6407
[truncated: 87 more rows]

## Sheet: Figure 3
Figure 3B-top				Figure 3B-middle				Figure 3B-bottom
	Cy5	Lysotracker			Cy5	Lysotracker			Cy5	Lysotracker
0	0	1.75		0	0	0.708		0	1.391	6.478
1	0	4.125		1	0	0.333		1	8.652	4.435
2	0	10.333		2	3.6667	5.167		2	17.087	8
3	11.0833	32.667		3	2.875	2		3	29.391	18.087
4	0	17.208		4	0	1		4	20.043	19.696
5	0.75	18.167		5	0	0.042		5	7.522	16.174
6	0	33.417		6	0.75	3.917		6	6.652	24.565
7	0.3333	52.417		7	4.8333	41.083		7	15.043	41.783
8	10.2083	57.167		8	24.9583	76.375		8	16.652	48.87
9	3.6667	25.042		9	43.6667	109.708		9	12.609	67.435
10	0	22.042		10	47.625	114.625		10	46.304	71.043
11	3.5833	41.667		11	60.9583	97.042		11	64.348	71.522
12	17.2917	72.458		12	20.0833	99.292		12	85.522	103.261
13	19.9583	108.375		13	21.25	89.833		13	123.957	157.261
14	13.3333	119		14	22.0417	91.917		14	134.261	170.261
15	11.7083	126.25		15	30.5417	82.958		15	149.304	167.174
16	34	117.917		16	26.3333	84.667		16	78.652	134.304
17	37.8333	84.125		17	35.5	88.792		17	103.522	133.565
18	35.125	87.583		18	44.4167	96.5		18	66.696	93.826
19	26.125	56.542		19	49.875	97.25		19	36.435	52.043
20	32.5	29		20	33.0833	63.292		20	9.174	12
21	2.875	5.75		21	0.375	5.625		21	0.087	1.696
22	0	11.083		22	7.2083	0.917		22	2.565	0.261
23	0	3.833		23	1.6667	0		23	1.268	0
Figure 3C
	DOS			DTU			DTE
2 h	22	25	17	24	18	32	30	38	33
4 h	44	37	42	56	52	48	61	52	57
6 h	60	58	51	65	60	62	73	71	78

## Sheet: Figure 4
Figure 4C					Figure 4D
	DOS	DTU	DTE		DOS	DTU	DTE
0	5.5	14.2	17.9		0.684365	0.895019	0.936573
5	5.742	15.48	18.169		0.671454	0.867963	0.952091
15	12.531	14.861	19.492		0.629995	0.920696	0.991898
25	10.155	14.125	19.242		0.567139	0.811611	1.07345
35	6.369	13.679	19.642		0.655231	0.824823	0.958169
45	7.908	15.329	21.13		0.698562	0.926488	1.00951
55	9.187	19.367	26.065		0.478879	0.936287	1.05297
65	10.098	22.207	23.293		0.434022	0.943459	1.01493
75	11.398	20.544	29.869		0.651693	0.922619	1.01041
85	10.677	21.708	32.918
95	13.778	24.889	26.736
105	9.653	25.274	22.817
115	8.273	26.75	24.61
125	7.11	25.767	23.816
135	3.875	25.455	26.1
145	0.643	25.423	23.517
150	0.442	24.785	23.221

## Sheet: Figure 5
Figure 5C					Figure 5D
	DOS	DTU	DTE		DOS	DTU	DTE
0.444333	0	2.5714	1.1905		0.183248	0.618275	1.05246
0.889	0	2.4583	0.5417		0.204511	0.502026	1.05645
1.33333	0	1.8636	2.1591		0.211452	0.721543	0.955214
1.77767	0	2.2708	0.9583		0.311452	0.668589	0.882547
2.22233	0.01786	0.5714	1.9107		0.285463	0.524567	1.08513
2.66667	0	2.9762	2.7619		0.143587	0.556682	1.01245
3.111	0	0.725	3.0625		0.195569	0.633351	1.07926
3.55567	0	1.8375	1.525		0.184547	0.689513	0.951258
4	0.13793	0.7069	2.7155		0.190215	0.627844	0.925229
4.44433	0.225	1.6333	3.8
4.889	0	1.5667	1.7667
5.33333	0.61538	1.1474	2.5128
5.77767	0.08333	1.75	1.0417
6.22233	0.13816	0.9605	2.4079
6.66667	0	1.016	2.7021
7.111	0	2.4091	3.0455
7.55567	0	0.8778	2.7833
8	0	1.1398	1.6186
8.44433	0	0.6202	1.4712
8.889	0	0.912	1.9074
9.33333	0.15	1.3192	1.6308
9.77767	0.01613	0.8871	1.3347
10.2223	0.02823	2.6411	2.1089
10.6667	0	1.37	1.21
11.111	0	0.697	1.2765
11.5557	0	0.581	0.6373
12	0.04688	0.3594	1.5469
12.4443	0.05952	1.6429	1.3125
12.889	0.01974	2.0724	1.4309
13.3333	0.14011	2.3462	1.1264
13.7777	0.07849	1.6047	1.3372
14.2223	0	1.2699	1.4972
14.6667	0.04798	2.2096	1.452
15.111	0	2.2124	1.5484
15.5557	0	2.3859	1.2663
16	0.02294	3.7638	1.8509
16.4443	0	3.5849	2.7948
16.889	0	3.9591	1.9375
17.3333	0	2.9913	1.3609
17.7777	0.04688	2.2522	1.75
18.2223	0	1.9844	1.6607
18.6667	0.01772	2.3386	1.8858
19.111	0.01339	2.0692	2.3549
19.5557	0	1.8188	2.2125
20	0	2.5566	3.4161
20.4443	0.03598	2.1818	2.8523
20.889	0	1.248	2.0605
21.3333	0	1.6828	2.8621
21.7777	0	2.9216	1.5112
22.2223	0.00568	1.892	2.1136
22.6667	0.08113	2.5017	1.9305
23.111	0	2.6448	1.6121
23.5557	0.00532	1.8422	1.0851
24	0	2.3359	1.0812
24.4443	0	1.6955	1.4183
24.889	0.01623	1.8344	1.5487
25.3333	0	2.3174	1.6602
25.7777	0	2.2241	1.7271
26.2223	0	1.1939	2.141
26.6667	0.01816	1.7654	1.8534
27.111	0.03125	1.8914	1.2872
27.5557	0	1.6875	1.5565
28	0	1.7406	1.8075
28.4443	0	1.764	2.3581
28.889	0.275	2.6167	1.4917
29.3333	0.20385	3.8449	2.0962
29.7777	0.14148	3.2569	2.1525
30.2223	0.09946	4.2903	2.2876
30.6667	0.13125	4.8987	2.2338
31.111	0	3.6402	2.2462
31.5557	0	4.2697	2.5868
32	0	3.5196	2.7535
32.4443	0.01875	3.655	2.3075
32.889	0	3.4485	2.8529
33.3333	0	2.4412	3.2568
33.7777	0	3.3314	2.5767
34.2223	0	3.0755	2.375
34.6667	0	2.7835	1.7381
35.111	0	2.6594	1.8406
35.5557	0.05068	2.5845	2.3491
36	0.0443	2.4051	2.5422
36.4443	0.10636	2.8805	2.2412
36.889	0.11161	2.8538	2.0078
37.3333	0.45219	3.3705	3.0886
37.7777	0.43962	4.1801	2.1155
38.2223	0.31142	4.8621	2.4752
38.6667	0.18044	4.0101	2.9657
39.111	0.18394	3.7348	3.1148
39.5557	0.1372	4.6423	3.4258
40	0.28517	4.2177	3.7994
40.4443	0.26772	3.5305	4.3583
40.889	0.24311	3.377	3.9222
41.3333	0.07103	4.0923	3.441
41.7777	0.09615	4.576	3.6481
42.2223	0.03869	3.9494	3.1399
42.6667	0.03445	2.9099	2.5495
43.111	0	3.3287	2.237
43.5557	0.09351	3.8158	2.2882
44	0.1	4.1297	2.2754
44.4443	0.22606	3.8918	2.2057
44.889	0.42593	4.0491	2.5574
45.3333	0.31106	4.7929	2.4084
45.7777	0.24107	5.7223	2.7259
46.2223	0.25271	5.8276	3.1092
46.6667	0.2785	5.1287	2.9292
47.111	0.08473	5.4488	3.9178
47.5557	0	4.1624	3.1933
48	0.04032	4.0097	2.7339
48.4443	0	4.031	2.8619
48.889	0.04583	3.4958	2.5267
49.3333	0.28231	3.3777	3.0392
49.7777	0.26503	4.1748	3.1717
50.2223	0.15083	4.6008	3.3667
50.6667	0.40861	3.0544	4.7878
51.111	0.32109	3.5	5.0844
51.5557	0.39531	3.1336	5.9859
52	0.82319	4.1174	5.6254
52.4443	1.4604	3.7283	5.1359
52.889	1.68168	4.028	4.8517
53.3333	1.65775	3.2789	4.5803
53.7777	2.13244	2.2589	5.1964
54.2223	2.61094	2.6641	4.7363
54.6667	2.04412	2.9475	5.6071
55.111	1.55887	2.4186	4.8597
55.5557	1.84012	2.9876	3.9135
56	1.19571	3.0992	4.0757
56.4443	1.17472	4.5909	5.7209
56.889	0.99564	4.6359	5.8503
57.3333	1.31099	4.9209	5.1803
57.7777	1.36202	5.3033	4.8818
58.2223	1.13849	6.2124	4.6839
58.6667	1.21768	9.4354	4.8298
59.111	0.64295	8.6489	4.5645
59.5557	0.23975	9.5048	4.7548
60	0.17583	10.9527	4.4808
60.4443	0.34505	9.3978	4.9635
60.889	0.36832	9.264	5.5582
61.3333	0.62469	9.909	5.6845
61.7777	0.98995	8.0027	5.5375
62.2223	1.59423	7.1724	6.2147
62.6667	1.57248	6.051	6.809
63.111	1.82015	5.8922	6.0261
63.5557	1.6269	7.2659	6.7633
64	1.85036	8.1087	7.5629
64.4443	2.09483	7.7315	6.1607
64.889	1.43333	7.1372	6.2282
65.3333	1.69406	7.789	6.4143
65.7777	1.50671	7.9037	6.5305
66.2223	1.09764	6.8775	5.4639
66.6667	1.10137	6.8274	5.508
67.111	1.10766	6.18	6.3804
67.5557	0.81699	6.0084	6.5239
68	1.10835	6.6879	7.2506
68.4443	1.04861	6.1348	7.647
68.889	1.48913	6.5658	7.1214
69.3333	1.77506	7.3998	7.8519
69.7777	1.24887	7.7149	7.9433
70.2223	1.58796	7.2164	6.9884
70.6667	1.69396	5.6335	6.6423
71.111	1.35217	4.2146	7.5947
71.5557	1.42568	4.6706	9.2697
72	1.5566	4.0325	9.2165
72.4443	1.67278	3.47	9.5817
72.889	1.17801	3.8365	9.6646
73.3333	0.87792	4.2845	9.1215
73.7777	0.92996	3.8691	9.8125
74.2223	0.79239	3.9082	9.9603
74.6667	0.80647	3.0698	8.9523
75.111	0.40957	4.3293	9.4633
75.5557	0.5212	4.0826	10.0837
76	0.10721	3.6137	9.5251
76.4443	0.06487	4.4499	11.019
76.889	0.14768	4.0818	9.8323
77.3333	0.16867	4.8745	10.4598
77.7777	0.33316	4.277	10.023
78.2223	0.41909	4.2277	9.7707
78.6667	0.45777	3.7859	9.6626
79.111	0.41616	3.9578	9.9011
79.5557	0.12862	3.7211	10.1539
80	0.23752	3.5206	9.5024
80.4443	0.25942	3.7307	9.4658
80.889	0.1501	4.133	10.9282
81.3333	0.18186	3.5533	11.0921
81.7777	0.10859	3.471	11.2244
82.2223	0.20068	3.9189	11.103
82.6667	0.16243	3.5052	10.7076
83.111	0.17248	3.782	10.6565
83.5557	0.68628	4.215	10.2777
84	1.22613	3.8716	9.5779
84.4443	1.47576	4.1298	10.1293
84.889	1.49952	3.7237	9.8309
85.3333	1.83837	3.2189	9.4547
85.7777	1.95278	4.0583	10.1269
86.2223	1.95236	4.375	10.2665
86.6667	1.68102	4.0176	10.5743
87.111	2.17943	4.6946	10.6831
87.5557	1.61704	4.7032	10.2954
88	1.20419	4.4332	10.5572
88.4443	0.51964	5.45	11.1933
88.889	0.22575	5.2864	11.6147
89.3333	0.29216	5.313	12.1572
89.7777	0.17148	6.0239	10.8714
90.2223	0.30357	7.2446	11.1089
90.6667	0.19932	7.7922	11.0566
91.111	0.28922	9.7681	11.1569
91.5557	0.71763	10.1205	11.5144
92	0.63748	11.1646	11.2953
92.4443	1.06122	11.8883	11.8857
92.889	0.85758	12.1922	11.5256
93.3333	1.6564	12.4405	11.7894
93.7777	2.61727	13.1465	12.4394
94.2223	2.81261	14.206	13.1032
94.6667	2.90463	14.8673	13.3279
95.111	3.10726	15.3193	13.7289
95.5557	3.04907	15.0313	14.747
96	2.72598	14.5081	13.5342
96.4443	2.34528	13.4988	14.9454
96.889	1.95591	13.8801	16.3485
97.3333	2.82795	12.6571	17.0276
97.7777	3.16708	10.7263	18.5147
98.2223	3.44795	10.6127	19.2086
98.6667	3.37017	11.4401	17.7608
99.111	3.99224	9.8958	16.8431
99.5557	3.98203	10.8231	15.1491
100	3.98848	10.7811	14.9144
100.444	3.47749	11.0217	15.213
100.889	3.5824	10.5492	15.2216
101.333	2.69048	10.3045	15.0442
101.778	2.62539	10.6134	14.9174
102.222	1.91506	10.2055	15.8646
102.667	1.52136	10.4449	16.054
103.111	0.97546	11.1714	16.7738
103.556	0.41535	10.6622	16.2037
104	0.10607	10.4295	16.8115
104.444	0.07975	9.1438	17.4172
104.889	0.05965	9.0471	17.853
105.333	0.13583	7.4699	17.5341
105.778	0.12729	6.5887	17.1315
106.222	0.05585	6.2291	17.7314
106.667	0.03489	5.6072	17.4835
107.111	0.15943	5.0501	16.9948
107.556	0.04305	5.372	18.0566
108	0.05483	4.9073	17.5949
108.444	0.01412	5.2968	17.2979
108.889	0.02259	5.4694	17.1494
109.333	0.24291	5.2291	17.4968
109.778	0.22074	5.3602	17.0759
110.222	0.08671	4.9782	17.8667
110.667	0.16919	5.6633	17.6802
111.111	0.48671	5.6652	18.8136
111.556	0.66642	6.9993	18.5997
112	0.78382	6.9826	18.1858
112.444	0.88916	7.3233	19.1509
112.889	0.78582	8.6963	21.2826
113.333	0.96289	8.0108	22.0354
113.778	0.92993	8.363	22.4599
114.222	0.78814	8.4336	23.2083
114.667	0.8209	7.7083	22.8195
115.111	0.96215	8.4767	25.2385
115.556	0.55951	8.0405	25.0317
116	0.48169	7.1611	23.9883
116.444	0.49793	7.3717	24.0214
116.889	0.22749	6.045	25.7233
117.333	0.11493	5.7285	25.0452
117.778	0.10116	5.6553	24.6318
118.222	0.07453	5.46	24.6094
118.667	0.13009	4.8479	23.1603
119.111	0.0391	4.9479	23.7767
119.556	0.10405	4.4014	24.3774
120	0.16167	4.839	24.0926
120.444	0.1471	5.3971	24.9007
120.889	0.19336	5.633	25.5349
121.333	0.23944	4.4553	24.0854
121.778	0.30067	5.4597	24.2593
122.222	0.26061	5.3103	24.2417
122.667	0.12832	5.8186	21.9362
123.111	0.1671	5.6504	20.8753
123.556	0.26984	5.5198	20.9418
124	0.11326	4.8864	19.4061
124.444	0.08152	5.3079	20.4517
124.889	0.04987	4.9763	19.43
125.333	0.03779	4.9173	18.6887
125.778	0.08637	5.8219	18.653
126.222	0.08225	6.5466	19.9657
126.667	0.04884	6.6129	21.4679
127.111	0.21568	7.6181	23.0485
127.556	0.30439	8.3731	23.645
128	0.43212	7.3594	24.7842
128.444	0.95719	7.0753	22.9231
128.889	1.11466	7.182	23.3321
129.333	1.21552	6.3597	22.7476
129.778	1.73986	5.7144	21.7893
130.222	1.61128	4.938	21.5094
130.667	1.64782	5.6069	21.1994
131.111	1.4656	5.6827	21.156
131.556	1.79125	4.9789	20.053
132	1.62824	4.8144	19.9679
132.444	1.57494	5.1205	19.0579
132.889	1.90511	4.9854	18.2168
133.333	1.63033	5.3501	17.7933
133.778	1.71599	6.2053	18.7789
134.222	2.10042	6.2488	18.9366
134.667	2.63065	6.8137	17.9403
135.111	2.79374	6.4226	18.3059
135.556	2.55919	7.0556	18.2662
136	2.28079	7.3757	18.394
136.444	2.1976	6.8182	17.9845
136.889	1.98	6.9541	17.2832
137.333	1.81607	6.4754	16.2242
137.778	1.79369	6.6073	15.1756
138.222	2.12031	5.7617	15.2617
138.667	2.05079	5.5418	13.3589
139.111	1.95699	4.9324	12.39
139.556	2.12573	4.5207	12.5508
140	1.84351	4.7489	12.6471
140.444	1.64375	5.1741	12.9679
140.889	1.74571	5.708	13.0615
141.333	1.56435	5.4488	12.8891
141.778	1.38933	5.4992	12.3126
142.222	1.30011	5.8334	12.4006
142.667	1.27568	5.8661	12.6555
143.111	1.20057	6.0739	13.373
143.556	1.34644	5.9403	14.5673
144	1.3604	5.6077	14.2693
144.444	1.19733	5.7342	14.0669
144.889	0.89635	5.7716	14.7056
145.333	0.38207	5.583	14.5342
145.778	0.24239	4.584	14.6103
146.222	0.03387	3.6646	13.9405
146.667	0.02396	2.6856	12.4031
147.111	0.02675	2.9604	12.2661
147.556	0.06174	2.8826	11.9043
148	0.03679	3.0655	12.1023
148.444	0.04131	3.9483	11.3566
148.889	0.02511	3.7956	9.8646
149.333	0.05507	3.5597	7.6453
149.778	0.027	3.5535	7.1512
150.222	0.00319	2.8362	5.942
150.667	0.04369	2.3596	5.4953
151.111	0.00726	2.5675	4.6858
151.556	0.0117	2.6024	4.383
152	0	2.33	4.0999
152.444	0.00364	2.5582	4.5959
152.889	0	2.5609	3.9597
153.333	0	2.227	3.4446
153.778	0	1.942	3.4768
154.222	0.00027	1.792	2.9404
154.667	0	1.6748	2.5406
155.111	0.00155	1.3946	2.5705
155.556	0	1.8438	2.1242
156	0	1.6333	1.8268
156.444	0	1.8231	1.5336
156.889	0	1.7585	1.143
157.333	0	1.6918	0.962
157.778	0.00299	1.8496	1.0396
158.222	0.01486	1.999	0.8981
158.667	0.00953	1.8385	0.7642
159.111	0	1.6827	0.5026
159.556	0.00583	1.5647	0.3737
160	0.00289	1.2449	0.2863
160.444	0.00472	1.13	0.3079
160.889	0	1.1084	0.2264
161.333	0.01822	0.6742	0.13
161.778	0.01056	0.3971	0.1515
162.222	0.0047	0.1787	0.0691
162.667	0.00716	0.0661	0.0626
163.111	0	0.0322	0.0411
163.556	0.00644	0.0178	0.046
164	0.00398	0.0089	0.0061
164.444	0.00532	0.0662	0
164.889	0	0.0201	0
165.333	0	0.0237	0.0019
165.778	0	0.0261	0.0027
166.222	0.00682	0.0195	0
166.667	0.0193	0.0016	0.0041
